# Supplementary material for: Epigenetic Mechanisms Are Involved in Sex-Specific Trans-Generational Immune Priming in the Lepidopteran Model Host Manduca sexta
Source: Front Physiol. 2019 Mar 4;10:137. doi: 10.3389/fphys.2019.00137 (PMC6410660; doi:10.3389/fphys.2019.00137)
Supplement: Supplementary file 3 [file Table_3.xlsx]

## Sheet: Table 3A
Biological sample	Treatment	Time till pupation(d)
1	control	20
1	control	20
1	control	20
1	control	20
1	control	20
1	control	20
1	control	20
1	control	20
1	control	20
1	control	20
1	control	20
1	control	20
1	control	20
1	control	20
1	control	20
1	control	21
1	control	21
1	control	21
1	control	21
1	control	21
1	control	21
1	control	21
1	control	22
1	control	23
2	control	18
2	control	19
2	control	19
2	control	19
2	control	19
2	control	19
2	control	19
2	control	20
2	control	20
2	control	20
2	control	20
2	control	20
2	control	20
2	control	20
2	control	20
2	control	21
2	control	21
2	control	21
2	control	21
2	control	21
2	control	21
2	control	22
2	control	22
2	control	22
2	control	22
1	E. coli	21
1	E. coli	21
1	E. coli	21
1	E. coli	21
1	E. coli	21
1	E. coli	21
1	E. coli	21
1	E. coli	21
1	E. coli	21
1	E. coli	21
1	E. coli	21
1	E. coli	21
1	E. coli	21
1	E. coli	21
1	E. coli	21
1	E. coli	21
1	E. coli	21
1	E. coli	21
1	E. coli	21
1	E. coli	21
1	E. coli	21
1	E. coli	21
1	E. coli	21
1	E. coli	24
1	E. coli	26
2	E. coli	21
2	E. coli	21
2	E. coli	21
2	E. coli	22
2	E. coli	22
2	E. coli	22
2	E. coli	22
2	E. coli	22
2	E. coli	22
2	E. coli	23
2	E. coli	23
2	E. coli	23
2	E. coli	23
2	E. coli	23
2	E. coli	23
2	E. coli	23
2	E. coli	23
2	E. coli	23
2	E. coli	23
2	E. coli	24
2	E. coli	24
2	E. coli	25
2	E. coli	25
2	E. coli	26
1	S. entomophila	23
1	S. entomophila	25
1	S. entomophila	25
1	S. entomophila	26
1	S. entomophila	26
1	S. entomophila	26
1	S. entomophila	26
1	S. entomophila	26
1	S. entomophila	26
1	S. entomophila	26
1	S. entomophila	26
1	S. entomophila	27
1	S. entomophila	27
1	S. entomophila	28
1	S. entomophila	29
1	S. entomophila	29
2	S. entomophila	22
2	S. entomophila	22
2	S. entomophila	22
2	S. entomophila	22
2	S. entomophila	23
2	S. entomophila	23
2	S. entomophila	23
2	S. entomophila	23
2	S. entomophila	23
2	S. entomophila	24
2	S. entomophila	24
2	S. entomophila	24
2	S. entomophila	24
2	S. entomophila	24
2	S. entomophila	24
2	S. entomophila	24
2	S. entomophila	24
2	S. entomophila	24
2	S. entomophila	24
2	S. entomophila	24
2	S. entomophila	25
2	S. entomophila	25
2	S. entomophila	25
2	S. entomophila	25
2	S. entomophila	29

## Sheet: Table 3B
Treatment	Number(larvae)	Mean(time) (d)	Median(time) (d)	Sd(time) (d)	Se(time) (d)
Control	49	20.3673	20	0.972409	0.138915
E. coli	49	22.0816	21	1.42649	0.203784
S. entomophila	41	24.8049	24	1.88705	0.294708
