# Supplementary material for: Epigenetic Mechanisms Are Involved in Sex-Specific Trans-Generational Immune Priming in the Lepidopteran Model Host Manduca sexta
Source: Front Physiol. 2019 Mar 4;10:137. doi: 10.3389/fphys.2019.00137 (PMC6410660; doi:10.3389/fphys.2019.00137)
Supplement: Supplementary file 4 [file Table_5.xlsx]

## Sheet: Table 5A
Biological sample	Sample	Gene	CT	Mean(CT)	ΔCT (immune gene - RPL3)
1	F0Cf	Gloverin	33.8925
1	F0Cf	Gloverin	33.5832	33.7379	11.9398
2	F0Cf	Gloverin	33.1269
2	F0Cf	Gloverin	33.6647	33.3958	12.4841
3	F0Cf	Gloverin	31.9678
3	F0Cf	Gloverin	32.4054	32.1866	11.6136
1	F1Cf	Gloverin	28.1307
1	F1Cf	Gloverin	27.7834	27.957	7.35033
2	F1Cf	Gloverin	29.8147
2	F1Cf	Gloverin	30.0417	29.9282	9.98378
3	F1Cf	Gloverin	35.4527
3	F1Cf	Gloverin	35.8114	35.632	16.01
1	F0Cm	Gloverin	33.5482
1	F0Cm	Gloverin	33.5829	33.5655	13.3868
2	F0Cm	Gloverin	32.4978
2	F0Cm	Gloverin	33.0517	32.7747	10.959
3	F0Cm	Gloverin	33.5328
3	F0Cm	Gloverin	33.9983	33.7655	13.4158
1	F1Cm	Gloverin	28.0521
1	F1Cm	Gloverin	27.8247	27.9384	8.12599
2	F1Cm	Gloverin	32.2903
2	F1Cm	Gloverin	32.6017	32.446	12.8967
3	F1Cm	Gloverin	30.1908
3	F1Cm	Gloverin	30.4986	30.3447	10.0735
1	F0Ef	Gloverin	31.4748
1	F0Ef	Gloverin	32.1413	31.8081	11.0038
2	F0Ef	Gloverin	31.8721
2	F0Ef	Gloverin	31.7198	31.7959	11.224
3	F0Ef	Gloverin	32.631
3	F0Ef	Gloverin	34.0897	33.3604	12.2529
1	F1Ef	Gloverin	27.7863
1	F1Ef	Gloverin	27.8697	27.828	7.41998
2	F1Ef	Gloverin	29.5755
2	F1Ef	Gloverin	29.5413	29.5584	8.84902
3	F1Ef	Gloverin	31.8443
3	F1Ef	Gloverin	32.2118	32.028	11.5099
1	F0Em	Gloverin	34.1699
1	F0Em	Gloverin	34.3741	34.272	14.1437
2	F0Em	Gloverin	35.3803
2	F0Em	Gloverin	33.657	34.5187	14.4787
3	F0Em	Gloverin	33.5036
3	F0Em	Gloverin	31.7866	32.6451	11.0925
1	F1Em	Gloverin	28.5174
1	F1Em	Gloverin	28.4752	28.4963	7.63971
2	F1Em	Gloverin	27.568
2	F1Em	Gloverin	27.5231	27.5455	6.3697
3	F1Em	Gloverin	27.4646
3	F1Em	Gloverin	27.5734	27.519	7.04584
1	F0Sf	Gloverin	31.5384
1	F0Sf	Gloverin	31.569	31.5537	10.7894
2	F0Sf	Gloverin	33.1057
2	F0Sf	Gloverin	33.7084	33.407	13.0924
3	F0Sf	Gloverin	33.202
3	F0Sf	Gloverin	33.0548	33.1284	11.9043
1	F1Sf	Gloverin	31.8122
1	F1Sf	Gloverin	31.7558	31.784	11.5723
2	F1Sf	Gloverin	31.0726
2	F1Sf	Gloverin	31.0812	31.0769	11.0988
3	F1Sf	Gloverin	29.4966
3	F1Sf	Gloverin	29.555	29.5258	9.54438
1	F0Sm	Gloverin	30.9343
1	F0Sm	Gloverin	30.8026	30.8684	9.96229
2	F0Sm	Gloverin	35.2797
2	F0Sm	Gloverin	36.2217	35.7507	15.2122
3	F0Sm	Gloverin	31.5266
3	F0Sm	Gloverin	31.4343	31.4805	10.1491
1	F1Sm	Gloverin	37.8652
1	F1Sm	Gloverin	33.5349	35.7	15.441
2	F1Sm	Gloverin	31.5003
2	F1Sm	Gloverin	31.7085	31.6044	11.7561
3	F1Sm	Gloverin	32.8907
3	F1Sm	Gloverin	32.3688	32.6298	13.0874
1	F0Cf	Lysozyme1	25.5127
1	F0Cf	Lysozyme1	25.4116	25.4621	3.66405
2	F0Cf	Lysozyme1	25.3151
2	F0Cf	Lysozyme1	24.8938	25.1045	4.19268
3	F0Cf	Lysozyme1	24.4967
3	F0Cf	Lysozyme1	24.367	24.4318	3.85885
1	F1Cf	Lysozyme1	22.8788
1	F1Cf	Lysozyme1	23.0087	22.9437	2.33702
2	F1Cf	Lysozyme1	21.8058
2	F1Cf	Lysozyme1	21.6685	21.7372	1.79276
3	F1Cf	Lysozyme1	22.9074
3	F1Cf	Lysozyme1	22.3271	22.6173	2.99526
1	F0Cm	Lysozyme1	23.856
1	F0Cm	Lysozyme1	24.1581	24.0071	3.8283
2	F0Cm	Lysozyme1	24.7982
2	F0Cm	Lysozyme1	25.1901	24.9942	3.17847
3	F0Cm	Lysozyme1	22.3243
3	F0Cm	Lysozyme1	21.7767	22.0505	1.7007
1	F1Cm	Lysozyme1	22.7184
1	F1Cm	Lysozyme1	22.8473	22.7829	2.9704
2	F1Cm	Lysozyme1	22.7162
2	F1Cm	Lysozyme1	22.8062	22.7612	3.21195
3	F1Cm	Lysozyme1	23.3366
3	F1Cm	Lysozyme1	23.2872	23.3119	3.04066
1	F0Ef	Lysozyme1	25.3332
1	F0Ef	Lysozyme1	25.1292	25.2312	4.42689
2	F0Ef	Lysozyme1	24.1752
2	F0Ef	Lysozyme1	23.5332	23.8542	3.2822
3	F0Ef	Lysozyme1	24.6084
3	F0Ef	Lysozyme1	24.6138	24.6111	3.50361
1	F1Ef	Lysozyme1	22.8069
1	F1Ef	Lysozyme1	22.3909	22.5989	2.19088
2	F1Ef	Lysozyme1	22.1146
2	F1Ef	Lysozyme1	21.9995	22.0571	1.34768
3	F1Ef	Lysozyme1	23.4447
3	F1Ef	Lysozyme1	23.39	23.4174	2.8993
1	F0Em	Lysozyme1	24.8218
1	F0Em	Lysozyme1	24.8474	24.8346	4.70628
2	F0Em	Lysozyme1	23.4425
2	F0Em	Lysozyme1	23.4225	23.4325	3.39252
3	F0Em	Lysozyme1	23.9248
3	F0Em	Lysozyme1	24.2261	24.0754	2.52284
1	F1Em	Lysozyme1	22.5039
1	F1Em	Lysozyme1	21.8743	22.1891	1.33252
2	F1Em	Lysozyme1	21.2521
2	F1Em	Lysozyme1	21.19	21.221	0.0452127
3	F1Em	Lysozyme1	22.4696
3	F1Em	Lysozyme1	21.8208	22.1452	1.67204
1	F0Sf	Lysozyme1	23.8671
1	F0Sf	Lysozyme1	23.7016	23.7843	3.01998
2	F0Sf	Lysozyme1	25.7564
2	F0Sf	Lysozyme1	25.8919	25.8242	5.50951
3	F0Sf	Lysozyme1	28.42
3	F0Sf	Lysozyme1	28.2743	28.3472	7.12306
1	F1Sf	Lysozyme1	24.351
1	F1Sf	Lysozyme1	24.3563	24.3536	4.14194
2	F1Sf	Lysozyme1	21.6366
2	F1Sf	Lysozyme1	21.5125	21.5745	1.59645
3	F1Sf	Lysozyme1	22.7535
3	F1Sf	Lysozyme1	22.8717	22.8126	2.83116
1	F0Sm	Lysozyme1	21.6196
1	F0Sm	Lysozyme1	21.6522	21.6359	0.72974
2	F0Sm	Lysozyme1	26.1079
2	F0Sm	Lysozyme1	25.7752	25.9415	5.40305
3	F0Sm	Lysozyme1	24.3132
3	F0Sm	Lysozyme1	24.6289	24.471	3.13967
1	F1Sm	Lysozyme1	24.4001
1	F1Sm	Lysozyme1	24.2428	24.3215	4.06239
2	F1Sm	Lysozyme1	23.9626
2	F1Sm	Lysozyme1	23.9715	23.967	4.11872
3	F1Sm	Lysozyme1	23.877
3	F1Sm	Lysozyme1	24.1371	24.007	4.46463
1	F0Cf	Lysozyme3	26.3338
1	F0Cf	Lysozyme3	26.2442	26.289	4.49089
2	F0Cf	Lysozyme3	26.005
2	F0Cf	Lysozyme3	25.4248	25.7149	4.80313
	F0Cf	Lysozyme3	25.9981
3	F0Cf	Lysozyme3	25.7394	25.8688	5.2958
1	F1Cf	Lysozyme3	24.4592
1	F1Cf	Lysozyme3	24.2227	24.3409	3.73421
2	F1Cf	Lysozyme3	26.9015
2	F1Cf	Lysozyme3	26.812	26.8568	6.91234
3	F1Cf	Lysozyme3	24.6634
3	F1Cf	Lysozyme3	24.1171	24.3903	4.76829
1	F0Cm	Lysozyme3	24.5455
1	F0Cm	Lysozyme3	25.1068	24.8261	4.6474
2	F0Cm	Lysozyme3	26.6958
2	F0Cm	Lysozyme3	26.7304	26.7131	4.8974
3	F0Cm	Lysozyme3	23.8872
3	F0Cm	Lysozyme3	23.9642	23.9257	3.57596
1	F1Cm	Lysozyme3	25.2301
1	F1Cm	Lysozyme3	25.4509	25.3405	5.528
2	F1Cm	Lysozyme3	23.5931
2	F1Cm	Lysozyme3	23.6512	23.6222	4.07291
3	F1Cm	Lysozyme3	25.3088
3	F1Cm	Lysozyme3	25.2252	25.267	4.99575
1	F0Ef	Lysozyme3	26.6081
1	F0Ef	Lysozyme3	26.2713	26.4397	5.63537
2	F0Ef	Lysozyme3	26.9898
2	F0Ef	Lysozyme3	26.7403	26.8651	6.29309
3	F0Ef	Lysozyme3	27.5302
3	F0Ef	Lysozyme3	27.1461	27.3382	6.23066
1	F1Ef	Lysozyme3	25.2206
1	F1Ef	Lysozyme3	24.8432	25.0319	4.62388
2	F1Ef	Lysozyme3	25.4871
2	F1Ef	Lysozyme3	25.1869	25.337	4.62766
3	F1Ef	Lysozyme3	24.0791
3	F1Ef	Lysozyme3	23.9137	23.9964	3.47829
1	F0Em	Lysozyme3	23.8754
1	F0Em	Lysozyme3	24.1271	24.0013	3.87295
2	F0Em	Lysozyme3	25.218
2	F0Em	Lysozyme3	25.3682	25.2931	5.25314
3	F0Em	Lysozyme3	27.1471
3	F0Em	Lysozyme3	27.0976	27.1223	5.56978
1	F1Em	Lysozyme3	24.9811
1	F1Em	Lysozyme3	25.089	25.035	4.17843
2	F1Em	Lysozyme3	24.2318
2	F1Em	Lysozyme3	24.4108	24.3213	3.14547
3	F1Em	Lysozyme3	24.1034
3	F1Em	Lysozyme3	24.2278	24.1656	3.69245
1	F0Sf	Lysozyme3	23.8268
1	F0Sf	Lysozyme3	23.5139	23.6704	2.90601
2	F0Sf	Lysozyme3	23.898
2	F0Sf	Lysozyme3	23.7343	23.8162	3.50149
3	F0Sf	Lysozyme3	25.4994
3	F0Sf	Lysozyme3	25.5102	25.5048	4.28073
1	F1Sf	Lysozyme3	25.6203
1	F1Sf	Lysozyme3	25.7322	25.6763	5.46457
2	F1Sf	Lysozyme3	24.3855
2	F1Sf	Lysozyme3	24.5612	24.4733	4.49523
3	F1Sf	Lysozyme3	25.4604
3	F1Sf	Lysozyme3	25.4056	25.433	5.45156
1	F0Sm	Lysozyme3	24.5234
1	F0Sm	Lysozyme3	24.7819	24.6527	3.74652
2	F0Sm	Lysozyme3	23.2647
2	F0Sm	Lysozyme3	24.1384	23.7015	3.16304
3	F0Sm	Lysozyme3	24.4406
3	F0Sm	Lysozyme3	24.7604	24.6005	3.26914
1	F1Sm	Lysozyme3	25.5619
1	F1Sm	Lysozyme3	25.856	25.709	5.44988
2	F1Sm	Lysozyme3	24.8319
2	F1Sm	Lysozyme3	25.2532	25.0425	5.19422
3	F1Sm	Lysozyme3	24.3722
3	F1Sm	Lysozyme3	23.8477	24.11	4.56754
1	F0Cf	PGRP3	25.8799
1	F0Cf	PGRP3	25.5181	25.699	3.90089
2	F0Cf	PGRP3	23.4581
2	F0Cf	PGRP3	23.45	23.454	2.54227
3	F0Cf	PGRP3	27.1623
3	F0Cf	PGRP3	27.3351	27.2487	6.67579
1	F1Cf	PGRP3	24.1816
1	F1Cf	PGRP3	23.9073	24.0445	3.43773
2	F1Cf	PGRP3	23.3674
2	F1Cf	PGRP3	23.2083	23.2879	3.34346
3	F1Cf	PGRP3	23.7745
3	F1Cf	PGRP3	23.5578	23.6662	4.04417
1	F0Cm	PGRP3	23.5829
1	F0Cm	PGRP3	23.9396	23.7612	3.58249
2	F0Cm	PGRP3	24.9579
2	F0Cm	PGRP3	24.8733	24.9156	3.09988
3	F0Cm	PGRP3	23.8287
3	F0Cm	PGRP3	23.5247	23.6767	3.32695
1	F1Cm	PGRP3	23.8968
1	F1Cm	PGRP3	24.0334	23.9651	4.15266
2	F1Cm	PGRP3	22.5748
2	F1Cm	PGRP3	22.5362	22.5555	3.00624
3	F1Cm	PGRP3	23.6793
3	F1Cm	PGRP3	23.667	23.6731	3.40189
1	F0Ef	PGRP3	23.6884
1	F0Ef	PGRP3	23.6451	23.6667	2.86245
2	F0Ef	PGRP3	26.834
2	F0Ef	PGRP3	26.4863	26.6601	6.08818
3	F0Ef	PGRP3	25.8791
3	F0Ef	PGRP3	25.9219	25.9005	4.79297
1	F1Ef	PGRP3	27.955
1	F1Ef	PGRP3	28.2201	28.0875	7.67952
2	F1Ef	PGRP3	24.6624
2	F1Ef	PGRP3	24.6215	24.6419	3.93255
3	F1Ef	PGRP3	24.4606
3	F1Ef	PGRP3	24.1703	24.3155	3.79738
1	F0Em	PGRP3	25.1548
1	F0Em	PGRP3	25.0184	25.0866	4.95827
2	F0Em	PGRP3	25.982
2	F0Em	PGRP3	25.8893	25.9356	5.89569
3	F0Em	PGRP3	27.6586
3	F0Em	PGRP3	27.2586	27.4586	5.906
1	F1Em	PGRP3	24.0245
1	F1Em	PGRP3	24.1485	24.0865	3.22989
2	F1Em	PGRP3	26.8143
2	F1Em	PGRP3	26.5859	26.7001	5.52427
3	F1Em	PGRP3	26.446
3	F1Em	PGRP3	26.5004	26.4732	6.00004
1	F0Sf	PGRP3	24.8326
1	F0Sf	PGRP3	24.9079	24.8703	4.10589
2	F0Sf	PGRP3	22.2757
2	F0Sf	PGRP3	22.6365	22.4561	2.14142
3	F0Sf	PGRP3	22.6833
3	F0Sf	PGRP3	22.7291	22.7062	1.48207
1	F1Sf	PGRP3	26.8905
1	F1Sf	PGRP3	26.5567	26.7236	6.51192
2	F1Sf	PGRP3	24.2129
2	F1Sf	PGRP3	23.9758	24.0943	4.11623
3	F1Sf	PGRP3	24.5718
3	F1Sf	PGRP3	24.8325	24.7022	4.72073
1	F0Sm	PGRP3	25.2169
1	F0Sm	PGRP3	25.5279	25.3724	4.46624
2	F0Sm	PGRP3	23.5201
2	F0Sm	PGRP3	23.7686	23.6444	3.10589
3	F0Sm	PGRP3	24.9856
3	F0Sm	PGRP3	25.2647	25.1251	3.79378
1	F1Sm	PGRP3	23.636
1	F1Sm	PGRP3	24.1957	23.9158	3.65675
2	F1Sm	PGRP3	32.8621
2	F1Sm	PGRP3	32.8226	32.8423	12.994
3	F1Sm	PGRP3	22.2448
3	F1Sm	PGRP3	22.4502	22.3475	2.80507
1	F0Cf	PPO 2	33.2679
1	F0Cf	PPO 2	32.4048	32.8364	11.0383
2	F0Cf	PPO 2	29.5572
2	F0Cf	PPO 2	28.9712	29.2642	8.35245
3	F0Cf	PPO 2	30.5959
3	F0Cf	PPO 2	30.0034	30.2996	9.72667
1	F1Cf	PPO 2	30.7031
1	F1Cf	PPO 2	30.1778	30.4405	9.83374
2	F1Cf	PPO 2	30.7149
2	F1Cf	PPO 2	30.9863	30.8506	10.9062
3	F1Cf	PPO 2	31.2792
3	F1Cf	PPO 2	31.1568	31.218	11.596
1	F0Cm	PPO 2	31.5908
1	F0Cm	PPO 2	31.2132	31.402	11.2233
2	F0Cm	PPO 2	30.2603
2	F0Cm	PPO 2	30.3638	30.312	8.49634
3	F0Cm	PPO 2	28.4969
3	F0Cm	PPO 2	28.6545	28.5757	8.22596
1	F1Cm	PPO 2	29.091
1	F1Cm	PPO 2	29.3731	29.232	9.41958
2	F1Cm	PPO 2	28.6023
2	F1Cm	PPO 2	28.8515	28.7269	9.17767
3	F1Cm	PPO 2	30.1432
3	F1Cm	PPO 2	30.9676	30.5554	10.2842
1	F0Ef	PPO 2	28.295
1	F0Ef	PPO 2	28.7334	28.5142	7.70993
2	F0Ef	PPO 2	28.1423
2	F0Ef	PPO 2	28.1236	28.133	7.56101
3	F0Ef	PPO 2	29.8885
3	F0Ef	PPO 2	30.3207	30.1046	8.9971
1	F1Ef	PPO 2	28.7067
1	F1Ef	PPO 2	28.7736	28.7401	8.33211
2	F1Ef	PPO 2	30.2349
2	F1Ef	PPO 2	30.078	30.1565	9.44708
3	F1Ef	PPO 2	28.1663
3	F1Ef	PPO 2	28.2464	28.2063	7.68826
1	F0Em	PPO 2	30.9792
1	F0Em	PPO 2	31.4279	31.2035	11.0752
2	F0Em	PPO 2	26.9474
2	F0Em	PPO 2	27.1633	27.0553	7.01541
3	F0Em	PPO 2	32.1966
3	F0Em	PPO 2	32.4409	32.3187	10.7662
1	F1Em	PPO 2	27.4768
1	F1Em	PPO 2	27.7666	27.6217	6.76515
2	F1Em	PPO 2	29.0207
2	F1Em	PPO 2	28.7186	28.8696	7.69378
3	F1Em	PPO 2	28.0859
3	F1Em	PPO 2	28.228	28.157	7.6838
1	F0Sf	PPO 2	27.1952
1	F0Sf	PPO 2	27.4956	27.3454	6.58106
2	F0Sf	PPO 2	30.9693
2	F0Sf	PPO 2	30.9622	30.9658	10.6511
3	F0Sf	PPO 2	35.1547
3	F0Sf	PPO 2	33.9549	34.5548	13.3307
1	F1Sf	PPO 2	29.9301
1	F1Sf	PPO 2	29.8415	29.8858	9.67406
2	F1Sf	PPO 2	30.0153
2	F1Sf	PPO 2	30.3023	30.1588	10.1807
3	F1Sf	PPO 2	30.5714
3	F1Sf	PPO 2	31.2521	30.9118	10.9303
1	F0Sm	PPO 2	29.8367
1	F0Sm	PPO 2	29.957	29.8968	8.99067
2	F0Sm	PPO 2	33.225
2	F0Sm	PPO 2	32.952	33.0885	12.55
3	F0Sm	PPO 2	30.5607
3	F0Sm	PPO 2	29.8956	30.2282	8.89679
1	F1Sm	PPO 2	29.806
1	F1Sm	PPO 2	30.0223	29.9141	9.65505
2	F1Sm	PPO 2	30.0696
2	F1Sm	PPO 2	29.4568	29.7632	9.9149
3	F1Sm	PPO 2	30.6067
3	F1Sm	PPO 2	30.729	30.6679	11.1254
1	F0Cf	rpl3	21.8595
1	F0Cf	rpl3	21.7366	21.7981
2	F0Cf	rpl3	20.9986
2	F0Cf	rpl3	20.8249	20.9118
3	F0Cf	rpl3	20.635
3	F0Cf	rpl3	20.5109	20.573
1	F1Cf	rpl3	20.6686
1	F1Cf	rpl3	20.5448	20.6067
2	F1Cf	rpl3	20.179
2	F1Cf	rpl3	19.7099	19.9444
3	F1Cf	rpl3	19.6257
3	F1Cf	rpl3	19.6183	19.622
1	F0Cm	rpl3	20.1467
1	F0Cm	rpl3	20.2108	20.1788
2	F0Cm	rpl3	21.7585
2	F0Cm	rpl3	21.8728	21.8157
3	F0Cm	rpl3	20.2932
3	F0Cm	rpl3	20.4064	20.3498
1	F1Cm	rpl3	19.7668
1	F1Cm	rpl3	19.8581	19.8125
2	F1Cm	rpl3	19.5909
2	F1Cm	rpl3	19.5076	19.5492
3	F1Cm	rpl3	20.2148
3	F1Cm	rpl3	20.3277	20.2712
1	F0Ef	rpl3	20.8061
1	F0Ef	rpl3	20.8025	20.8043
2	F0Ef	rpl3	20.6504
2	F0Ef	rpl3	20.4935	20.572
3	F0Ef	rpl3	21.1955
3	F0Ef	rpl3	21.0195	21.1075
1	F1Ef	rpl3	20.4877
1	F1Ef	rpl3	20.3284	20.408
2	F1Ef	rpl3	20.7556
2	F1Ef	rpl3	20.6632	20.7094
3	F1Ef	rpl3	20.3803
3	F1Ef	rpl3	20.6559	20.5181
1	F0Em	rpl3	20.189
1	F0Em	rpl3	20.0676	20.1283
2	F0Em	rpl3	20.1723
2	F0Em	rpl3	19.9076	20.0399
3	F0Em	rpl3	21.6776
3	F0Em	rpl3	21.4275	21.5526
1	F1Em	rpl3	20.7505
1	F1Em	rpl3	20.9627	20.8566
2	F1Em	rpl3	21.1267
2	F1Em	rpl3	21.225	21.1758
3	F1Em	rpl3	20.6946
3	F1Em	rpl3	20.2518	20.4732
1	F0Sf	rpl3	20.7275
1	F0Sf	rpl3	20.8012	20.7644
2	F0Sf	rpl3	20.161
2	F0Sf	rpl3	20.4684	20.3147
3	F0Sf	rpl3	21.2718
3	F0Sf	rpl3	21.1764	21.2241
1	F1Sf	rpl3	20.2144
1	F1Sf	rpl3	20.209	20.2117
2	F1Sf	rpl3	19.4917
2	F1Sf	rpl3	20.4645	19.9781
3	F1Sf	rpl3	19.9716
3	F1Sf	rpl3	19.9913	19.9814
1	F0Sm	rpl3	21.0935
1	F0Sm	rpl3	20.7188	20.9061
2	F0Sm	rpl3	20.6418
2	F0Sm	rpl3	20.4352	20.5385
3	F0Sm	rpl3	21.488
3	F0Sm	rpl3	21.1747	21.3314
1	F1Sm	rpl3	20.3341
1	F1Sm	rpl3	20.184	20.2591
2	F1Sm	rpl3	19.9376
2	F1Sm	rpl3	19.759	19.8483
3	F1Sm	rpl3	19.5162
3	F1Sm	rpl3	19.5686	19.5424

## Sheet: Table 5B
Biological sample	Sample	Gene	Mean(ΔCT_F0, ΔCTF1)
1	Cf	Gloverin	9.64505
2	Cf	Gloverin	11.2339
3	Cf	Gloverin	13.8118
1	Cm	Gloverin	10.7564
2	Cm	Gloverin	11.9279
3	Cm	Gloverin	11.7446
1	Cf	Lysozyme1	3.00054
2	Cf	Lysozyme1	2.99272
3	Cf	Lysozyme1	3.42706
1	Cm	Lysozyme1	3.39935
2	Cm	Lysozyme1	3.19521
3	Cm	Lysozyme1	2.37068
1	Cf	Lysozyme3	4.11255
2	Cf	Lysozyme3	5.85774
3	Cf	Lysozyme3	5.03204
1	Cm	Lysozyme3	5.0877
2	Cm	Lysozyme3	4.48516
3	Cm	Lysozyme3	4.28585
1	Cf	PGRP3	3.66931
2	Cf	PGRP3	2.94287
3	Cf	PGRP3	5.35998
1	Cm	PGRP3	3.86757
2	Cm	PGRP3	3.05306
3	Cm	PGRP3	3.36442
1	Cf	PPO 2	10.436
2	Cf	PPO 2	9.62931
3	Cf	PPO 2	10.6613
1	Cm	PPO 2	10.3214
2	Cm	PPO 2	8.83701
3	Cm	PPO 2	9.25509

## Sheet: Table 5C
Biological sample	Sample	Gene	ΔΔCT(control-infected)	2ΔΔCT
1	Cf	Gloverin	0	1
2	Cf	Gloverin	0	1
3	Cf	Gloverin	0	1
1	Cm	Gloverin	0	1
2	Cm	Gloverin	0	1
3	Cm	Gloverin	0	1
1	F0Ef	Gloverin	-1.35871	0.389931
2	F0Ef	Gloverin	0.00994778	1.00692
3	F0Ef	Gloverin	1.55897	2.94643
1	F1Ef	Gloverin	2.22506	4.67531
2	F1Ef	Gloverin	2.3849	5.22307
3	F1Ef	Gloverin	2.30192	4.93115
1	F0Em	Gloverin	-3.38732	0.0955684
2	F0Em	Gloverin	-2.55085	0.170654
3	F0Em	Gloverin	0.652088	1.57144
1	F1Em	Gloverin	3.11668	8.67389
2	F1Em	Gloverin	5.55819	47.1174
3	F1Em	Gloverin	4.69879	25.9703
1	F0Sf	Gloverin	-1.14431	0.452408
2	F0Sf	Gloverin	-1.85844	0.275775
3	F0Sf	Gloverin	1.90751	3.75162
1	F1Sf	Gloverin	-1.92727	0.262927
2	F1Sf	Gloverin	0.13508	1.09815
3	F1Sf	Gloverin	4.26747	19.2591
1	F0Sm	Gloverin	0.794097	1.73399
2	F0Sm	Gloverin	-3.28434	0.102639
3	F0Sm	Gloverin	1.59554	3.02208
1	F1Sm	Gloverin	-4.68457	0.0388871
2	F1Sm	Gloverin	0.171754	1.12643
3	F1Sm	Gloverin	-1.34272	0.394278
1	Cf	Lysozyme1	0	1
2	Cf	Lysozyme1	0	1
3	Cf	Lysozyme1	0	1
1	Cm	Lysozyme1	0	1
2	Cm	Lysozyme1	0	1
3	Cm	Lysozyme1	0	1
1	F0Ef	Lysozyme1	-1.42636	0.37207
2	F0Ef	Lysozyme1	-0.289483	0.818195
3	F0Ef	Lysozyme1	-0.0765581	0.948317
1	F1Ef	Lysozyme1	0.809654	1.75279
2	F1Ef	Lysozyme1	1.64504	3.12757
3	F1Ef	Lysozyme1	0.527758	1.44169
1	F0Em	Lysozyme1	-1.30693	0.40418
2	F0Em	Lysozyme1	-0.197309	0.872176
3	F0Em	Lysozyme1	-0.152163	0.899901
1	F1Em	Lysozyme1	2.06683	4.18967
2	F1Em	Lysozyme1	3.15	8.87656
3	F1Em	Lysozyme1	0.69864	1.62297
1	F0Sf	Lysozyme1	-0.0194435	0.986613
2	F0Sf	Lysozyme1	-2.51679	0.174732
3	F0Sf	Lysozyme1	-3.696	0.0771601
1	F1Sf	Lysozyme1	-1.14141	0.453317
2	F1Sf	Lysozyme1	1.39628	2.63221
3	F1Sf	Lysozyme1	0.595892	1.51141
1	F0Sm	Lysozyme1	2.66961	6.36258
2	F0Sm	Lysozyme1	-2.20783	0.216459
3	F0Sm	Lysozyme1	-0.768991	0.586828
1	F1Sm	Lysozyme1	-0.663038	0.631547
2	F1Sm	Lysozyme1	-0.923508	0.527225
3	F1Sm	Lysozyme1	-2.09395	0.234239
1	Cf	Lysozyme3	0	1
2	Cf	Lysozyme3	0	1
3	Cf	Lysozyme3	0	1
1	Cm	Lysozyme3	0	1
2	Cm	Lysozyme3	0	1
3	Cm	Lysozyme3	0	1
1	F0Ef	Lysozyme3	-1.52282	0.348005
2	F0Ef	Lysozyme3	-0.43535	0.739514
3	F0Ef	Lysozyme3	-1.19862	0.435692
1	F1Ef	Lysozyme3	-0.511323	0.701579
2	F1Ef	Lysozyme3	1.23008	2.3458
3	F1Ef	Lysozyme3	1.55375	2.93579
1	F0Em	Lysozyme3	1.21475	2.32101
2	F0Em	Lysozyme3	-0.767982	0.587238
3	F0Em	Lysozyme3	-1.28392	0.410678
1	F1Em	Lysozyme3	0.909272	1.8781
2	F1Em	Lysozyme3	1.33969	2.53097
3	F1Em	Lysozyme3	0.593402	1.5088
1	F0Sf	Lysozyme3	1.20654	2.30784
2	F0Sf	Lysozyme3	2.35625	5.12038
3	F0Sf	Lysozyme3	0.751314	1.68333
1	F1Sf	Lysozyme3	-1.35202	0.391743
2	F1Sf	Lysozyme3	1.36251	2.57132
3	F1Sf	Lysozyme3	-0.419514	0.747677
1	F0Sm	Lysozyme3	1.34119	2.5336
2	F0Sm	Lysozyme3	1.32212	2.50033
3	F0Sm	Lysozyme3	1.01671	2.0233
1	F1Sm	Lysozyme3	-0.362175	0.777991
2	F1Sm	Lysozyme3	-0.709061	0.611718
3	F1Sm	Lysozyme3	-0.281682	0.822631
1	Cf	PGRP3	0	1
2	Cf	PGRP3	0	1
3	Cf	PGRP3	0	1
1	Cm	PGRP3	0	1
2	Cm	PGRP3	0	1
3	Cm	PGRP3	0	1
1	F0Ef	PGRP3	0.806863	1.7494
2	F0Ef	PGRP3	-3.14532	0.113023
3	F0Ef	PGRP3	0.567012	1.48145
1	F1Ef	PGRP3	-4.01021	0.0620593
2	F1Ef	PGRP3	-0.989682	0.503589
3	F1Ef	PGRP3	1.5626	2.95386
1	F0Em	PGRP3	-1.0907	0.469534
2	F0Em	PGRP3	-2.84263	0.139406
3	F0Em	PGRP3	-2.54159	0.171753
1	F1Em	PGRP3	0.637685	1.55583
2	F1Em	PGRP3	-2.47121	0.18034
3	F1Em	PGRP3	-2.63562	0.160916
1	F0Sf	PGRP3	-0.436582	0.738883
2	F0Sf	PGRP3	0.801446	1.74285
3	F0Sf	PGRP3	3.87791	14.7017
1	F1Sf	PGRP3	-2.84261	0.139409
2	F1Sf	PGRP3	-1.17336	0.443388
3	F1Sf	PGRP3	0.639248	1.55752
1	F0Sm	PGRP3	-0.598669	0.660363
2	F0Sm	PGRP3	-0.0528293	0.964044
3	F0Sm	PGRP3	-0.429366	0.742588
1	F1Sm	PGRP3	0.210827	1.15735
2	F1Sm	PGRP3	-9.94097	0.00101735
3	F1Sm	PGRP3	0.559348	1.4736
1	Cf	PPO 2	0	1
2	Cf	PPO 2	0	1
3	Cf	PPO 2	0	1
1	Cm	PPO 2	0	1
2	Cm	PPO 2	0	1
3	Cm	PPO 2	0	1
1	F0Ef	PPO 2	2.72608	6.61656
2	F0Ef	PPO 2	2.0683	4.19392
3	F0Ef	PPO 2	1.66423	3.16943
1	F1Ef	PPO 2	2.1039	4.2987
2	F1Ef	PPO 2	0.182224	1.13463
3	F1Ef	PPO 2	2.97306	7.85199
1	F0Em	PPO 2	-0.753812	0.593035
2	F0Em	PPO 2	1.8216	3.53473
3	F0Em	PPO 2	-1.51108	0.350848
1	F1Em	PPO 2	3.55628	11.7637
2	F1Em	PPO 2	1.14322	2.20874
3	F1Em	PPO 2	1.57128	2.97169
1	F0Sf	PPO 2	3.85495	14.4696
2	F0Sf	PPO 2	-1.0218	0.492501
3	F0Sf	PPO 2	-2.66934	0.157198
1	F1Sf	PPO 2	0.761951	1.69578
2	F1Sf	PPO 2	-0.551373	0.682371
3	F1Sf	PPO 2	-0.268995	0.829898
1	F0Sm	PPO 2	1.33076	2.51535
2	F0Sm	PPO 2	-3.71301	0.0762556
3	F0Sm	PPO 2	0.358293	1.28191
1	F1Sm	PPO 2	0.666376	1.58708
2	F1Sm	PPO 2	-1.0779	0.473719
3	F1Sm	PPO 2	-1.87035	0.273507

## Sheet: Table 5D
Sample	Gene	Mean(ΔΔCT)	Median(ΔΔCT)	Sd(ΔΔCT)	Se(ΔΔCT)	Mean(2ΔΔCT)	Median(ΔΔCT)	Sd(2ΔΔCT)	Se(2ΔΔCT)
Cf	Gloverin	0	0	0	0	1	1	0	0
Cm	Gloverin	0	0	0	0	1	1	0	0
F0Ef	Gloverin	0.0700682	0.0099478	1.45977	0.842797	1.44776	1.00692	1.33404	0.77021
F0Em	Gloverin	-1.76203	-2.55085	2.13211	1.23097	0.612554	0.170654	0.831268	0.479933
F0Sf	Gloverin	-0.365076	-1.14431	2.00025	1.15484	1.49327	0.452408	1.95778	1.13033
F0Sm	Gloverin	-0.298235	0.794097	2.61691	1.51087	1.61957	1.73399	1.46308	0.84471
F1Ef	Gloverin	2.30396	2.30192	0.0799379	0.0461522	4.94318	4.93115	0.274079	0.15824
F1Em	Gloverin	4.45789	4.69879	1.23845	0.715022	27.2539	25.9703	19.2539	11.1162
F1Sf	Gloverin	0.825095	0.13508	3.15449	1.82124	6.8734	1.09815	10.7345	6.19755
F1Sm	Gloverin	-1.95184	-1.34272	2.4848	1.4346	0.519864	0.394278	0.55454	0.320164
Cf	Lysozyme1	0	0	0	0	1	1	0	0
Cm	Lysozyme1	0	0	0	0	1	1	0	0
F0Ef	Lysozyme1	-0.597465	-0.289483	0.725692	0.418978	0.712861	0.818195	0.30222	0.174487
F0Em	Lysozyme1	-0.552134	-0.197309	0.654063	0.377623	0.725419	0.872176	0.278546	0.160819
F0Sf	Lysozyme1	-2.07741	-2.51679	1.87725	1.08383	0.412835	0.174732	0.499296	0.288269
F0Sm	Lysozyme1	-0.102404	-0.768991	2.50612	1.44691	2.38862	0.586828	3.44653	1.98985
F1Ef	Lysozyme1	0.994151	0.809654	0.581041	0.335464	2.10735	1.75279	0.897123	0.517954
F1Em	Lysozyme1	1.97182	2.06683	1.22844	0.709239	4.8964	4.18967	3.67807	2.12354
F1Sf	Lysozyme1	0.283587	0.595892	1.29735	0.749023	1.53231	1.51141	1.0896	0.629079
F1Sm	Lysozyme1	-1.22683	-0.923508	0.762155	0.44003	0.464337	0.527225	0.205985	0.118925
Cf	Lysozyme3	0	0	0	0	1	1	0	0
Cm	Lysozyme3	0	0	0	0	1	1	0	0
F0Ef	Lysozyme3	-0.597465	-0.289483	0.725692	0.418978	0.507737	0.818195	0.205457	0.118621
F0Em	Lysozyme3	-0.552134	-0.197309	0.654063	0.377623	1.10631	0.872176	1.05566	0.609486
F0Sf	Lysozyme3	-2.07741	-2.51679	1.87725	1.08383	3.03718	0.174732	1.83093	1.05709
F0Sm	Lysozyme3	-0.102404	-0.768991	2.50612	1.44691	2.35241	0.586828	0.285501	0.164834
F1Ef	Lysozyme3	0.994151	0.809654	0.581041	0.335464	1.99439	1.75279	1.15782	0.668467
F1Em	Lysozyme3	1.97182	2.06683	1.22844	0.709239	1.97262	4.18967	0.517598	0.298836
F1Sf	Lysozyme3	0.283587	0.595892	1.29735	0.749023	1.23691	1.51141	1.16925	0.675069
F1Sm	Lysozyme3	-1.22683	-0.923508	0.762155	0.44003	0.737447	0.527225	0.111148	0.0641715
Cf	PGRP3	0	0	0	0	1	1	0	0
Cm	PGRP3	0	0	0	0	1	1	0	0
F0Ef	PGRP3	-0.597465	-0.289483	0.725692	0.418978	1.11463	0.818195	0.8777	0.50674
F0Em	PGRP3	-0.552134	-0.197309	0.654063	0.377623	0.260231	0.872176	0.181981	0.105067
F0Sf	PGRP3	-2.07741	-2.51679	1.87725	1.08383	5.7278	0.174732	7.78779	4.49628
F0Sm	PGRP3	-0.102404	-0.768991	2.50612	1.44691	0.788998	0.586828	0.15707	0.0906843
F1Ef	PGRP3	0.994151	0.809654	0.581041	0.335464	1.17317	1.75279	1.55784	0.899421
F1Em	PGRP3	1.97182	2.06683	1.22844	0.709239	0.632362	4.18967	0.799806	0.461768
F1Sf	PGRP3	0.283587	0.595892	1.29735	0.749023	0.713438	1.51141	0.746628	0.431066
F1Sm	PGRP3	-1.22683	-0.923508	0.762155	0.44003	0.877324	0.527225	0.775202	0.447563
Cf	PPO2	0	0	0	0	1	1	0	0
Cm	PPO2	0	0	0	0	1	1	0	0
F0Ef	PPO2	-0.597465	-0.289483	0.725692	0.418978	4.65997	0.818195	1.77019	1.02202
F0Em	PPO2	-0.552134	-0.197309	0.654063	0.377623	1.49287	0.872176	1.77244	1.02332
F0Sf	PPO2	-2.07741	-2.51679	1.87725	1.08383	5.03977	0.174732	8.1682	4.71591
F0Sm	PPO2	-0.102404	-0.768991	2.50612	1.44691	1.29117	0.586828	1.21957	0.704121
F1Ef	PPO2	0.994151	0.809654	0.581041	0.335464	4.42844	1.75279	3.36056	1.94022
F1Em	PPO2	1.97182	2.06683	1.22844	0.709239	5.64806	4.18967	5.31006	3.06576
F1Sf	PPO2	0.283587	0.595892	1.29735	0.749023	1.06935	1.51141	0.547498	0.316098
F1Sm	PPO2	-1.22683	-0.923508	0.762155	0.44003	0.778103	0.527225	0.707712	0.408598
