# Supplementary material for: Epigenetic Mechanisms Are Involved in Sex-Specific Trans-Generational Immune Priming in the Lepidopteran Model Host Manduca sexta
Source: Front Physiol. 2019 Mar 4;10:137. doi: 10.3389/fphys.2019.00137 (PMC6410660; doi:10.3389/fphys.2019.00137)
Supplement: Supplementary file 5 [file Table_7.xlsx]

## Sheet: Table 7A
Biological sample	Sample	Gene	CT	Mean(CT)	ΔCT (immune gene - RPL3)
1	F0Cf	HAT chameau	28.145
1	F0Cf	HAT chameau	28.1993	28.1721	6.46518
2	F0Cf	HAT chameau	28.2655
2	F0Cf	HAT chameau	28.0692	28.1673	7.18295
3	F0Cf	HAT chameau	29.9843
3	F0Cf	HAT chameau	29.49	29.7371	9.04602
1	F1Cf	HAT chameau	28.4738
1	F1Cf	HAT chameau	28.3181	28.3959	7.78922
2	F1Cf	HAT chameau	28.6958
2	F1Cf	HAT chameau	27.9792	28.3375	8.35751
3	F1Cf	HAT chameau	27.9551
3	F1Cf	HAT chameau	27.7507	27.8529	8.24304
1	F0Cm	HAT chameau	28.3624
1	F0Cm	HAT chameau	28.8722	28.6173	8.55703
2	F0Cm	HAT chameau	27.7093
2	F0Cm	HAT chameau	27.9174	27.8134	6.23628
3	F0Cm	HAT chameau	28.7006
3	F0Cm	HAT chameau	28.6405	28.6706	8.34871
1	F1Cm	HAT chameau	27.4986
1	F1Cm	HAT chameau	27.8706	27.6846	7.87214
2	F1Cm	HAT chameau	27.8435
2	F1Cm	HAT chameau	27.8565	27.85	8.01301
3	F1Cm	HAT chameau	28.4594
3	F1Cm	HAT chameau	28.0444	28.2519	7.9315
1	F0Ef	HAT chameau	27.5162
1	F0Ef	HAT chameau	27.5577	27.5369	7.24384
2	F0Ef	HAT chameau	27.5237
2	F0Ef	HAT chameau	27.9567	27.7402	7.41496
3	F0Ef	HAT chameau	28.5086
3	F0Ef	HAT chameau	28.8426	28.6756	7.64283
1	F1Ef	HAT chameau	28.0079
1	F1Ef	HAT chameau	27.8596	27.9338	7.52574
2	F1Ef	HAT chameau	27.9478
2	F1Ef	HAT chameau	27.9714	27.9596	7.29996
3	F1Ef	HAT chameau	27.9326
3	F1Ef	HAT chameau	27.9575	27.945	7.21068
1	F0Em	HAT chameau	27.5746
1	F0Em	HAT chameau	27.8804	27.7275	7.9195
2	F0Em	HAT chameau	29.1122
2	F0Em	HAT chameau	29.2004	29.1563	9.31046
3	F0Em	HAT chameau	27.8663
3	F0Em	HAT chameau	28.2758	28.0711	6.51457
1	F1Em	HAT chameau	28.0155
1	F1Em	HAT chameau	28.1158	28.0657	7.20908
2	F1Em	HAT chameau	28.9101
2	F1Em	HAT chameau	28.9053	28.9077	7.70354
3	F1Em	HAT chameau	28.2596
3	F1Em	HAT chameau	28.0995	28.1796	7.61284
1	F0Sf	HAT chameau	28.2244
1	F0Sf	HAT chameau	28.5372	28.3808	7.92013
2	F0Sf	HAT chameau	28.7374
2	F0Sf	HAT chameau	29.096	28.9167	8.80337
3	F0Sf	HAT chameau	28.5749
3	F0Sf	HAT chameau	28.2709	28.4229	7.34213
1	F1Sf	HAT chameau	28.2364
1	F1Sf	HAT chameau	28.3697	28.303	8.09132
2	F1Sf	HAT chameau	28.2382
2	F1Sf	HAT chameau	28.0522	28.1452	8.35761
3	F1Sf	HAT chameau	28.5868
3	F1Sf	HAT chameau	28.3548	28.4708	8.56948
2	F0Sm	HAT chameau	28.3342
2	F0Sm	HAT chameau	28.7786	28.5564	7.87409
3	F0Sm	HAT chameau	28.9388
3	F0Sm	HAT chameau	28.8736	28.9062	8.71927
1	F0Sm	HAT chameau	28.6014
1	F0Sm	HAT chameau	29.1848	28.8931	7.78716
1	F1Sm	HAT chameau	28.5225
1	F1Sm	HAT chameau	28.2228	28.3726	8.11355
2	F1Sm	HAT chameau	27.9661
2	F1Sm	HAT chameau	28.0696	28.0178	7.99312
3	F1Sm	HAT chameau	28.2784
3	F1Sm	HAT chameau	28.3624	28.3204	8.34148
1	F0Cf	HAT enoki	27.0818
1	F0Cf	HAT enoki	26.7378	26.9098	5.20283
2	F0Cf	HAT enoki	27.4248
2	F0Cf	HAT enoki	27.3444	27.3846	6.40022
3	F0Cf	HAT enoki	27.9162
3	F0Cf	HAT enoki	27.7808	27.8485	7.15739
1	F1Cf	HAT enoki	27.8808
1	F1Cf	HAT enoki	27.5924	27.7366	7.12987
2	F1Cf	HAT enoki	27.3148
2	F1Cf	HAT enoki	27.1297	27.2222	7.24228
3	F1Cf	HAT enoki	26.7798
3	F1Cf	HAT enoki	26.5491	26.6644	7.05457
1	F0Cm	HAT enoki	28.0023
1	F0Cm	HAT enoki	27.9132	27.9578	7.89752
2	F0Cm	HAT enoki	26.761
2	F0Cm	HAT enoki	26.8525	26.8068	5.22967
3	F0Cm	HAT enoki	27.6168
3	F0Cm	HAT enoki	27.3783	27.4975	7.17566
1	F1Cm	HAT enoki	26.7999
1	F1Cm	HAT enoki	26.8307	26.8153	7.00282
2	F1Cm	HAT enoki	26.1393
2	F1Cm	HAT enoki	26.1178	26.1285	6.29155
3	F1Cm	HAT enoki	26.9763
3	F1Cm	HAT enoki	27.1986	27.0875	6.76707
1	F0Ef	HAT enoki	26.2521
1	F0Ef	HAT enoki	26.0907	26.1714	5.87829
2	F0Ef	HAT enoki	26.2186
2	F0Ef	HAT enoki	26.3099	26.2643	5.939
3	F0Ef	HAT enoki	26.7024
3	F0Ef	HAT enoki	26.744	26.7232	5.69041
1	F1Ef	HAT enoki	27.5297
1	F1Ef	HAT enoki	27.526	27.5278	7.11981
2	F1Ef	HAT enoki	26.6664
2	F1Ef	HAT enoki	26.8902	26.7783	6.11865
3	F1Ef	HAT enoki	26.6738
3	F1Ef	HAT enoki	26.7156	26.6947	5.96032
1	F0Em	HAT enoki	26.7313
1	F0Em	HAT enoki	26.7128	26.7221	6.91406
2	F0Em	HAT enoki	28.9959
2	F0Em	HAT enoki	28.9403	28.9681	9.12227
3	F0Em	HAT enoki	27.441
3	F0Em	HAT enoki	27.2762	27.3586	5.8021
1	F1Em	HAT enoki	27.1885
1	F1Em	HAT enoki	27.0337	27.1111	6.25453
2	F1Em	HAT enoki	27.903
2	F1Em	HAT enoki	27.5386	27.7208	6.5167
3	F1Em	HAT enoki	27.2199
3	F1Em	HAT enoki	27.2836	27.2518	6.68505
1	F0Sf	HAT enoki	26.8898
1	F0Sf	HAT enoki	26.7371	26.8134	6.35277
2	F0Sf	HAT enoki	28.496
2	F0Sf	HAT enoki	28.4035	28.4498	8.33644
3	F0Sf	HAT enoki	26.4502
3	F0Sf	HAT enoki	26.4814	26.4658	5.38497
1	F1Sf	HAT enoki	27.9893
1	F1Sf	HAT enoki	28.0922	28.0407	7.82904
2	F1Sf	HAT enoki	26.8432
2	F1Sf	HAT enoki	26.9945	26.9188	7.13127
3	F1Sf	HAT enoki	27.321
3	F1Sf	HAT enoki	27.4235	27.3723	7.47096
2	F0Sm	HAT enoki	27.1395
2	F0Sm	HAT enoki	27.1915	27.1655	6.48315
3	F0Sm	HAT enoki	27.7589
3	F0Sm	HAT enoki	28.0332	27.8961	7.70913
1	F0Sm	HAT enoki	27.4519
1	F0Sm	HAT enoki	27.1351	27.2935	6.18756
1	F1Sm	HAT enoki	27.5948
1	F1Sm	HAT enoki	27.5426	27.5687	7.30961
2	F1Sm	HAT enoki	26.4691
2	F1Sm	HAT enoki	26.7045	26.5868	6.56213
3	F1Sm	HAT enoki	27.0241
3	F1Sm	HAT enoki	27.2275	27.1258	7.14688
1	F0Cf	HDAC4	27.335
1	F0Cf	HDAC4	27.4003	27.3676	5.66066
2	F0Cf	HDAC4	25.4509
2	F0Cf	HDAC4	25.4327	25.4418	4.45741
3	F0Cf	HDAC4	26.49
3	F0Cf	HDAC4	26.4004	26.4452	5.75412
1	F1Cf	HDAC4	26.8928
1	F1Cf	HDAC4	26.9791	26.936	6.32925
2	F1Cf	HDAC4	27.3102
2	F1Cf	HDAC4	27.4581	27.3842	7.40421
3	F1Cf	HDAC4	26.5615
3	F1Cf	HDAC4	26.3992	26.4804	6.87052
1	F0Cm	HDAC4	27.1744
1	F0Cm	HDAC4	26.863	27.0187	6.95841
2	F0Cm	HDAC4	26.1743
2	F0Cm	HDAC4	25.997	26.0857	4.50858
3	F0Cm	HDAC4	25.9369
3	F0Cm	HDAC4	25.9897	25.9633	5.6414
1	F1Cm	HDAC4	26.279
1	F1Cm	HDAC4	26.2713	26.2752	6.4627
2	F1Cm	HDAC4	26.3284
2	F1Cm	HDAC4	26.2706	26.2995	6.46256
3	F1Cm	HDAC4	27.5753
3	F1Cm	HDAC4	27.2758	27.4256	7.10519
1	F0Ef	HDAC4	26.422
1	F0Ef	HDAC4	26.6624	26.5422	6.24912
2	F0Ef	HDAC4	24.7304
2	F0Ef	HDAC4	24.6955	24.713	4.38769
3	F0Ef	HDAC4	26.6141
3	F0Ef	HDAC4	26.3513	26.4827	5.44991
1	F1Ef	HDAC4	26.4438
1	F1Ef	HDAC4	26.4918	26.4678	6.05976
2	F1Ef	HDAC4	27.2911
2	F1Ef	HDAC4	26.9163	27.1037	6.44406
3	F1Ef	HDAC4	26.7887
3	F1Ef	HDAC4	26.9167	26.8527	6.11832
1	F0Em	HDAC4	26.7997
1	F0Em	HDAC4	26.5525	26.6761	6.86806
2	F0Em	HDAC4	24.9991
2	F0Em	HDAC4	25.2175	25.1083	5.26247
3	F0Em	HDAC4	28.6131
3	F0Em	HDAC4	28.3895	28.5013	6.9448
1	F1Em	HDAC4	26.6266
1	F1Em	HDAC4	26.8771	26.7519	5.89528
2	F1Em	HDAC4	27.6592
2	F1Em	HDAC4	27.7095	27.6843	6.4802
3	F1Em	HDAC4	27.5679
3	F1Em	HDAC4	27.4561	27.512	6.94526
1	F0Sf	HDAC4	26.7431
1	F0Sf	HDAC4	26.5756	26.6593	6.19865
2	F0Sf	HDAC4	24.9274
2	F0Sf	HDAC4	25.0775	25.0024	4.88913
3	F0Sf	HDAC4	27.9744
3	F0Sf	HDAC4	28.8278	28.4011	7.3203
1	F1Sf	HDAC4	26.6598
1	F1Sf	HDAC4	26.4902	26.575	6.36329
2	F1Sf	HDAC4	26.9118
2	F1Sf	HDAC4	27.3125	27.1122	7.32462
3	F1Sf	HDAC4	27.852
3	F1Sf	HDAC4	27.7761	27.814	7.91271
1	F0Sm	HDAC4	26.6359
1	F0Sm	HDAC4	26.3798	26.5079	5.82553
2	F0Sm	HDAC4	24.4543
2	F0Sm	HDAC4	24.7755	24.6149	4.42793
3	F0Sm	HDAC4	27.2254
3	F0Sm	HDAC4	27.6688	27.4471	6.34116
1	F1Sm	HDAC4	27.2038
1	F1Sm	HDAC4	27.0711	27.1375	6.87838
2	F1Sm	HDAC4	26.8328
2	F1Sm	HDAC4	27.2062	27.0195	6.9948
3	F1Sm	HDAC4	27.2902
3	F1Sm	HDAC4	27.6865	27.4884	7.50941
1	F0Cf	HDAC6	25.9884
1	F0Cf	HDAC6	25.6448	25.8166	4.10961
2	F0Cf	HDAC6	27.3271
2	F0Cf	HDAC6	27.2711	27.2991	6.31475
3	F0Cf	HDAC6	26.3701
3	F0Cf	HDAC6	26.4844	26.4272	5.73614
1	F1Cf	HDAC6	25.8781
1	F1Cf	HDAC6	26.1745	26.0263	5.41957
2	F1Cf	HDAC6	25.6068
2	F1Cf	HDAC6	25.4513	25.529	5.54907
3	F1Cf	HDAC6	25.1055
3	F1Cf	HDAC6	24.903	25.0042	5.39437
1	F0Cm	HDAC6	25.9403
1	F0Cm	HDAC6	25.8409	25.8906	5.83033
2	F0Cm	HDAC6	27.8532
2	F0Cm	HDAC6	27.7641	27.8086	6.23154
3	F0Cm	HDAC6	25.5371
3	F0Cm	HDAC6	25.3479	25.4425	5.12058
1	F1Cm	HDAC6	25.0282
1	F1Cm	HDAC6	25.2689	25.1486	5.33613
2	F1Cm	HDAC6	24.6472
2	F1Cm	HDAC6	24.7298	24.6885	4.85151
3	F1Cm	HDAC6	25.4414
3	F1Cm	HDAC6	25.623	25.5322	5.21181
1	F0Ef	HDAC6	25.3403
1	F0Ef	HDAC6	25.7028	25.5216	5.22847
2	F0Ef	HDAC6	26.3734
2	F0Ef	HDAC6	26.3711	26.3723	6.04701
3	F0Ef	HDAC6	25.236
3	F0Ef	HDAC6	25.4071	25.3216	4.28879
1	F1Ef	HDAC6	25.7947
1	F1Ef	HDAC6	25.5416	25.6681	5.26008
2	F1Ef	HDAC6	25.328
2	F1Ef	HDAC6	25.227	25.2775	4.61782
3	F1Ef	HDAC6	25.4322
3	F1Ef	HDAC6	25.3929	25.4126	4.6782
1	F0Em	HDAC6	25.9763
1	F0Em	HDAC6	25.9613	25.9688	6.16081
2	F0Em	HDAC6	26.8865
2	F0Em	HDAC6	26.9418	26.9141	7.06828
3	F0Em	HDAC6	27.2556
3	F0Em	HDAC6	27.5803	27.4179	5.86143
1	F1Em	HDAC6	25.667
1	F1Em	HDAC6	25.8316	25.7493	4.8927
2	F1Em	HDAC6	25.6307
2	F1Em	HDAC6	25.5788	25.6047	4.4006
3	F1Em	HDAC6	25.6656
3	F1Em	HDAC6	25.7135	25.6896	5.12282
1	F0Sf	HDAC6	25.3436
1	F0Sf	HDAC6	25.4148	25.3792	4.91855
2	F0Sf	HDAC6	27.2428
2	F0Sf	HDAC6	27.5628	27.4028	7.28951
3	F0Sf	HDAC6	26.7283
3	F0Sf	HDAC6	26.7101	26.7192	5.6384
1	F1Sf	HDAC6	26.3451
1	F1Sf	HDAC6	26.0815	26.2133	6.00159
2	F1Sf	HDAC6	25.476
2	F1Sf	HDAC6	25.6633	25.5696	5.78206
3	F1Sf	HDAC6	25.6474
3	F1Sf	HDAC6	25.4794	25.5634	5.66208
1	F0Sm	HDAC6	25.5248
1	F0Sm	HDAC6	25.5774	25.5511	4.86879
2	F0Sm	HDAC6	27.0944
2	F0Sm	HDAC6	27.2794	27.1869	6.99993
3	F0Sm	HDAC6	26.3098
3	F0Sm	HDAC6	26.6748	26.4923	5.38635
1	F1Sm	HDAC6	25.9953
1	F1Sm	HDAC6	25.767	25.8812	5.62209
2	F1Sm	HDAC6	25.4222
2	F1Sm	HDAC6	25.5598	25.491	5.4663
3	F1Sm	HDAC6	25.8447
3	F1Sm	HDAC6	26.0349	25.9398	5.96087
1	F0Cf	SAP18	26.1153
1	F0Cf	SAP18	25.8844	25.9998	4.29287
2	F0Cf	SAP18	25.6122
2	F0Cf	SAP18	26.281	25.9466	4.96225
3	F0Cf	SAP18	25.3698
3	F0Cf	SAP18	25.2964	25.3331	4.64199
1	F1Cf	SAP18	26.4727
1	F1Cf	SAP18	26.3897	26.4312	5.8245
2	F1Cf	SAP18	25.8965
2	F1Cf	SAP18	25.6885	25.7925	5.81253
3	F1Cf	SAP18	24.9201
3	F1Cf	SAP18	24.7617	24.8409	5.23102
1	F0Cm	SAP18	26.0641
1	F0Cm	SAP18	26.0463	26.0552	5.99493
2	F0Cm	SAP18	26.0163
2	F0Cm	SAP18	26.0075	26.0119	4.43481
3	F0Cm	SAP18	24.6402
3	F0Cm	SAP18	24.8622	24.7512	4.42933
1	F1Cm	SAP18	25.3814
1	F1Cm	SAP18	25.1518	25.2666	5.45417
2	F1Cm	SAP18	25.8561
2	F1Cm	SAP18	25.5679	25.712	5.87506
3	F1Cm	SAP18	25.654
3	F1Cm	SAP18	25.8635	25.7588	5.43841
1	F0Ef	SAP18	25.2745
1	F0Ef	SAP18	25.1009	25.1877	4.89457
2	F0Ef	SAP18	24.7723
2	F0Ef	SAP18	24.6607	24.7165	4.39125
3	F0Ef	SAP18	24.5611
3	F0Ef	SAP18	24.4855	24.5233	3.49053
1	F1Ef	SAP18	25.9214
1	F1Ef	SAP18	25.8804	25.9009	5.49286
2	F1Ef	SAP18	25.5304
2	F1Ef	SAP18	25.5352	25.5328	4.87313
3	F1Ef	SAP18	25.831
3	F1Ef	SAP18	26.5925	26.2118	5.4774
1	F0Em	SAP18	25.1864
1	F0Em	SAP18	25.2471	25.2168	5.40873
2	F0Em	SAP18	24.8463
2	F0Em	SAP18	24.3905	24.6184	4.77256
3	F0Em	SAP18	26.5578
3	F0Em	SAP18	26.4389	26.4984	4.94189
1	F1Em	SAP18	25.452
1	F1Em	SAP18	25.7372	25.5946	4.73802
2	F1Em	SAP18	26.1121
2	F1Em	SAP18	26.1599	26.136	4.93187
3	F1Em	SAP18	26.1065
3	F1Em	SAP18	26.1126	26.1095	5.54279
1	F0Sf	SAP18	25.6311
1	F0Sf	SAP18	25.4479	25.5395	5.07884
2	F0Sf	SAP18	26.7954
2	F0Sf	SAP18	25.904	26.3497	6.23638
3	F0Sf	SAP18	26.6878
3	F0Sf	SAP18	26.7909	26.7393	5.65851
1	F1Sf	SAP18	25.3148
1	F1Sf	SAP18	25.4439	25.3793	5.16763
2	F1Sf	SAP18	25.6291
2	F1Sf	SAP18	25.531	25.5801	5.7925
3	F1Sf	SAP18	26.2446
3	F1Sf	SAP18	26.2923	26.2684	6.3671
1	F0Sm	SAP18	25.1237
1	F0Sm	SAP18	25.2715	25.1976	4.51527
2	F0Sm	SAP18	26.0236
2	F0Sm	SAP18	25.6239	25.8237	5.63677
3	F0Sm	SAP18	26.5773
3	F0Sm	SAP18	26.648	26.6127	5.50673
1	F1Sm	SAP18	25.552
1	F1Sm	SAP18	25.5079	25.5299	5.27085
2	F1Sm	SAP18	25.7373
2	F1Sm	SAP18	25.7256	25.7314	5.70673
3	F1Sm	SAP18	25.3804
3	F1Sm	SAP18	25.4152	25.3978	5.41881
1	F0Cf	SAP130	27.2713
1	F0Cf	SAP130	27.6673	27.4693	5.76233
2	F0Cf	SAP130	26.8665
2	F0Cf	SAP130	26.7781	26.8223	5.83792
3	F0Cf	SAP130	26.7786
3	F0Cf	SAP130	27.2433	27.011	6.31985
1	F1Cf	SAP130	27.1712
1	F1Cf	SAP130	27.1117	27.1415	6.53477
2	F1Cf	SAP130	27.0528
2	F1Cf	SAP130	26.7439	26.8984	6.91842
3	F1Cf	SAP130	26.574
3	F1Cf	SAP130	26.2959	26.435	6.82513
1	F0Cm	SAP130	27.1114
1	F0Cm	SAP130	27.0859	27.0986	7.03837
2	F0Cm	SAP130	27.6652
2	F0Cm	SAP130	27.4042	27.5347	5.95761
3	F0Cm	SAP130	26.6345
3	F0Cm	SAP130	26.6745	26.6545	6.33264
1	F1Cm	SAP130	26.511
1	F1Cm	SAP130	26.8647	26.6879	6.87541
2	F1Cm	SAP130	26.4383
2	F1Cm	SAP130	26.2371	26.3377	6.50072
3	F1Cm	SAP130	27.0442
3	F1Cm	SAP130	26.9709	27.0075	6.68715
1	F0Ef	SAP130	26.924
1	F0Ef	SAP130	26.8198	26.8719	6.57878
2	F0Ef	SAP130	26.2163
2	F0Ef	SAP130	26.3411	26.2787	5.95343
3	F0Ef	SAP130	26.8293
3	F0Ef	SAP130	26.7689	26.7991	5.76634
1	F1Ef	SAP130	26.7303
1	F1Ef	SAP130	26.9353	26.8328	6.42478
2	F1Ef	SAP130	27.1552
2	F1Ef	SAP130	27.2366	27.1959	6.53624
3	F1Ef	SAP130	27.8313
3	F1Ef	SAP130	27.4135	27.6224	6.88805
1	F0Em	SAP130	26.9999
1	F0Em	SAP130	26.9935	26.9967	7.18867
2	F0Em	SAP130	26.382
2	F0Em	SAP130	26.7645	26.5733	6.72744
3	F0Em	SAP130	28.5088
3	F0Em	SAP130	28.4182	28.4635	6.90697
1	F1Em	SAP130	27.0393
1	F1Em	SAP130	27.0192	27.0293	6.1727
2	F1Em	SAP130	27.5174
2	F1Em	SAP130	27.6696	27.5935	6.38935
3	F1Em	SAP130	27.3918
3	F1Em	SAP130	27.2124	27.3021	6.73538
1	F0Sf	SAP130	26.3701
1	F0Sf	SAP130	26.4272	26.3986	5.93795
2	F0Sf	SAP130	27.0596
2	F0Sf	SAP130	27.0592	27.0594	6.94608
3	F0Sf	SAP130	28.3266
3	F0Sf	SAP130	27.9879	28.1573	7.07646
1	F1Sf	SAP130	27.1371
1	F1Sf	SAP130	27.3181	27.2276	7.01593
2	F1Sf	SAP130	26.7177
2	F1Sf	SAP130	26.7284	26.723	6.93548
3	F1Sf	SAP130	27.2226
3	F1Sf	SAP130	27.2132	27.2179	7.31659
1	F0Sm	SAP130	27.2366
1	F0Sm	SAP130	26.8962	27.0664	6.38404
2	F0Sm	SAP130	27.126
2	F0Sm	SAP130	27.2373	27.1817	6.99474
3	F0Sm	SAP130	28.0411
3	F0Sm	SAP130	28.0605	28.0508	6.94488
1	F1Sm	SAP130	26.8836
1	F1Sm	SAP130	27.222	27.0528	6.79372
2	F1Sm	SAP130	26.7781
2	F1Sm	SAP130	27.2361	27.0071	6.9824
3	F1Sm	SAP130	26.8163
3	F1Sm	SAP130	27.1991	27.0077	7.02874
1	F0Cf	RPL3	21.5812
1	F0Cf	RPL3	21.8327	21.707
2	F0Cf	RPL3	20.734
2	F0Cf	RPL3	21.2348	20.9844
3	F0Cf	RPL3	20.6995
3	F0Cf	RPL3	20.6827	20.6911
1	F1Cf	RPL3	20.6686
1	F1Cf	RPL3	20.5448	20.6067
2	F1Cf	RPL3	19.9707
2	F1Cf	RPL3	19.9893	19.98
3	F1Cf	RPL3	19.5972
3	F1Cf	RPL3	19.6225	19.6099
1	F0Cm	RPL3	20.0331
1	F0Cm	RPL3	20.0875	20.0603
2	F0Cm	RPL3	21.4338
2	F0Cm	RPL3	21.7204	21.5771
3	F0Cm	RPL3	20.2434
3	F0Cm	RPL3	20.4004	20.3219
1	F1Cm	RPL3	19.7668
1	F1Cm	RPL3	19.8581	19.8125
2	F1Cm	RPL3	19.8152
2	F1Cm	RPL3	19.8587	19.837
3	F1Cm	RPL3	20.298
3	F1Cm	RPL3	20.3427	20.3204
1	F0Ef	RPL3	20.1042
1	F0Ef	RPL3	20.482	20.2931
2	F0Ef	RPL3	20.2939
2	F0Ef	RPL3	20.3567	20.3253
3	F0Ef	RPL3	20.9878
3	F0Ef	RPL3	21.0777	21.0328
1	F1Ef	RPL3	20.4877
1	F1Ef	RPL3	20.3284	20.408
2	F1Ef	RPL3	20.6216
2	F1Ef	RPL3	20.6977	20.6597
3	F1Ef	RPL3	20.7037
3	F1Ef	RPL3	20.765	20.7344
1	F0Em	RPL3	19.8332
1	F0Em	RPL3	19.7828	19.808
2	F0Em	RPL3	19.7596
2	F0Em	RPL3	19.9321	19.8458
3	F0Em	RPL3	21.6171
3	F0Em	RPL3	21.4959	21.5565
1	F1Em	RPL3	20.7505
1	F1Em	RPL3	20.9627	20.8566
2	F1Em	RPL3	21.3281
2	F1Em	RPL3	21.0802	21.2041
3	F1Em	RPL3	20.6993
3	F1Em	RPL3	20.4342	20.5667
1	F0Sf	RPL3	20.4056
1	F0Sf	RPL3	20.5157	20.4607
2	F0Sf	RPL3	19.9626
2	F0Sf	RPL3	20.264	20.1133
3	F0Sf	RPL3	21.0181
3	F0Sf	RPL3	21.1435	21.0808
1	F1Sf	RPL3	20.2144
1	F1Sf	RPL3	20.209	20.2117
2	F1Sf	RPL3	19.8039
2	F1Sf	RPL3	19.7712	19.7876
3	F1Sf	RPL3	19.9684
3	F1Sf	RPL3	19.8342	19.9013
1	F0Sm	RPL3	20.6868
1	F0Sm	RPL3	20.6779	20.6823
2	F0Sm	RPL3	20.0763
2	F0Sm	RPL3	20.2976	20.1869
3	F0Sm	RPL3	21.2396
3	F0Sm	RPL3	20.9722	21.1059
1	F1Sm	RPL3	20.3341
1	F1Sm	RPL3	20.184	20.2591
2	F1Sm	RPL3	20.0872
2	F1Sm	RPL3	19.9622	20.0247
3	F1Sm	RPL3	20.0151
3	F1Sm	RPL3	19.9428	19.979

## Sheet: Table 7B
Biological sample	Sample	Gene	Mean(ΔCT_F0, ΔCTF1)
1	Cf	HAT chameau	7.4885
2	Cf	HAT chameau	7.91687
3	Cf	HAT chameau	8.1366
1	Cm	HAT chameau	7.45617
2	Cm	HAT chameau	7.75225
3	Cm	HAT chameau	8.2709
1	Cf	HAT enoki	6.52765
2	Cf	HAT enoki	6.96789
3	Cf	HAT enoki	6.59805
1	Cm	HAT enoki	6.69176
2	Cm	HAT enoki	6.38821
3	Cm	HAT enoki	7.10216
1	Cf	HDAC4	5.99495
2	Cf	HDAC4	5.93081
3	Cf	HDAC4	6.31232
1	Cm	HDAC4	6.71056
2	Cm	HDAC4	5.48557
3	Cm	HDAC4	6.37329
1	Cf	HDAC6	4.76459
2	Cf	HDAC6	5.93191
3	Cf	HDAC6	5.56525
1	Cm	HDAC6	5.58323
2	Cm	HDAC6	5.54152
3	Cm	HDAC6	5.1662
1	Cf	SAP18	5.05868
2	Cf	SAP18	5.38739
3	Cf	SAP18	4.9365
1	Cm	SAP18	5.72455
2	Cm	SAP18	5.15493
3	Cm	SAP18	4.93387
1	Cf	SAP130	6.14855
2	Cf	SAP130	6.37817
3	Cf	SAP130	6.57249
1	Cm	SAP130	6.95689
2	Cm	SAP130	6.22916
3	Cm	SAP130	6.50989

## Sheet: Table 7C
Biological sample	Sample	Gene	ΔΔCT(control-infected)	2ΔΔCT
1	Cf	HAT chameau	0	1
2	Cf	HAT chameau	0	1
3	Cf	HAT chameau	0	1
1	Cm	HAT chameau	0	1
2	Cm	HAT chameau	0	1
3	Cm	HAT chameau	0	1
1	F0Ef	HAT chameau	-0.515632	0.699487
2	F0Ef	HAT chameau	0.526387	1.44032
3	F0Ef	HAT chameau	1.22957	2.34497
1	F1Ef	HAT chameau	-0.39854	0.758626
2	F1Ef	HAT chameau	0.470276	1.38537
3	F1Ef	HAT chameau	1.43385	2.70167
1	F0Em	HAT chameau	1.70001	3.24904
2	F0Em	HAT chameau	-0.794851	0.576403
3	F0Em	HAT chameau	-1.17036	0.44431
1	F1Em	HAT chameau	1.0055	2.00764
2	F1Em	HAT chameau	-0.578898	0.669475
3	F1Em	HAT chameau	0.527258	1.44119
1	F0Sf	HAT chameau	-0.214934	0.861585
2	F0Sf	HAT chameau	-0.149896	0.901315
3	F0Sf	HAT chameau	-0.158843	0.895743
1	F1Sf	HAT chameau	-0.964116	0.512592
2	F1Sf	HAT chameau	-0.587375	0.665553
3	F1Sf	HAT chameau	0.0750475	1.0534
1	F0Sm	HAT chameau	0.427418	1.34482
2	F0Sm	HAT chameau	-0.749441	0.594834
3	F0Sm	HAT chameau	-0.579165	0.669351
1	F1Sm	HAT chameau	0.101036	1.07254
2	F1Sm	HAT chameau	-0.868477	0.547725
3	F1Sm	HAT chameau	-0.201373	0.869722
1	Cf	HAT enoki	0	1
2	Cf	HAT enoki	0	1
3	Cf	HAT enoki	0	1
1	Cm	HAT enoki	0	1
2	Cm	HAT enoki	0	1
3	Cm	HAT enoki	0	1
1	F0Ef	HAT enoki	0.475939	1.39082
2	F0Ef	HAT enoki	0.942966	1.92248
3	F0Ef	HAT enoki	1.16698	2.24541
1	F1Ef	HAT enoki	-0.953463	0.516392
2	F1Ef	HAT enoki	0.702606	1.62744
3	F1Ef	HAT enoki	1.14566	2.21248
1	F0Em	HAT enoki	1.64807	3.13413
2	F0Em	HAT enoki	-1.15345	0.449549
3	F0Em	HAT enoki	-2.1509	0.225172
1	F1Em	HAT enoki	1.19563	2.29046
2	F1Em	HAT enoki	-0.756095	0.592097
3	F1Em	HAT enoki	0.286319	1.21952
1	F0Sf	HAT enoki	0.781384	1.71878
2	F0Sf	HAT enoki	0.468484	1.38365
3	F0Sf	HAT enoki	-1.23046	0.426182
1	F1Sf	HAT enoki	-1.66268	0.315851
2	F1Sf	HAT enoki	-0.310016	0.806633
3	F1Sf	HAT enoki	-0.364982	0.776478
1	F0Sm	HAT enoki	1.26261	2.39929
2	F0Sm	HAT enoki	-0.722542	0.606029
3	F0Sm	HAT enoki	-0.737764	0.599668
1	F1Sm	HAT enoki	0.140561	1.10233
2	F1Sm	HAT enoki	-0.801528	0.573741
3	F1Sm	HAT enoki	-0.175514	0.885452
1	Cf	HDAC4	0	1
2	Cf	HDAC4	0	1
3	Cf	HDAC4	0	1
1	Cm	HDAC4	0	1
2	Cm	HDAC4	0	1
3	Cm	HDAC4	0	1
1	F0Ef	HDAC4	-0.254167	0.838471
2	F0Ef	HDAC4	1.54312	2.91424
3	F0Ef	HDAC4	0.862408	1.81807
1	F1Ef	HDAC4	-0.0648026	0.956076
2	F1Ef	HDAC4	-0.513251	0.700642
3	F1Ef	HDAC4	0.194003	1.14393
1	F0Em	HDAC4	-0.157506	0.896573
2	F0Em	HDAC4	0.223098	1.16724
3	F0Em	HDAC4	-0.571507	0.672913
1	F1Em	HDAC4	0.81528	1.75964
2	F1Em	HDAC4	-0.994632	0.501864
3	F1Em	HDAC4	-0.571968	0.672698
1	F0Sf	HDAC4	-0.203693	0.868325
2	F0Sf	HDAC4	1.04168	2.05862
3	F0Sf	HDAC4	-1.00798	0.497242
1	F1Sf	HDAC4	-0.368334	0.774676
2	F1Sf	HDAC4	-1.39381	0.380558
3	F1Sf	HDAC4	-1.60039	0.329787
1	F0Sm	HDAC4	0.885026	1.8468
2	F0Sm	HDAC4	1.05764	2.08152
3	F0Sm	HDAC4	0.0321369	1.02253
1	F1Sm	HDAC4	-0.167827	0.890182
2	F1Sm	HDAC4	-1.50922	0.3513
3	F1Sm	HDAC4	-1.13611	0.454984
1	Cf	HDAC6	0	1
2	Cf	HDAC6	0	1
3	Cf	HDAC6	0	1
1	Cm	HDAC6	0	1
2	Cm	HDAC6	0	1
3	Cm	HDAC6	0	1
1	F0Ef	HDAC6	-0.463876	0.725036
2	F0Ef	HDAC6	-0.115101	0.923317
3	F0Ef	HDAC6	1.27646	2.42244
1	F1Ef	HDAC6	-0.495494	0.709319
2	F1Ef	HDAC6	1.31409	2.48646
3	F1Ef	HDAC6	0.887046	1.84939
1	F0Em	HDAC6	-0.577582	0.670086
2	F0Em	HDAC6	-1.52676	0.347056
3	F0Em	HDAC6	-0.695239	0.617607
1	F1Em	HDAC6	0.690533	1.61388
2	F1Em	HDAC6	1.14092	2.20522
3	F1Em	HDAC6	0.0433755	1.03052
1	F0Sf	HDAC6	-0.153964	0.898778
2	F0Sf	HDAC6	-1.35761	0.390229
3	F0Sf	HDAC6	-0.0731502	0.95056
1	F1Sf	HDAC6	-1.237	0.424255
2	F1Sf	HDAC6	0.149845	1.10945
3	F1Sf	HDAC6	-0.0968242	0.935089
1	F0Sm	HDAC6	0.714442	1.64085
2	F0Sm	HDAC6	-1.45841	0.363893
3	F0Sm	HDAC6	-0.220155	0.858473
1	F1Sm	HDAC6	-0.0388584	0.973425
2	F1Sm	HDAC6	0.0752225	1.05352
3	F1Sm	HDAC6	-0.794676	0.576473
1	Cf	SAP18	0	1
2	Cf	SAP18	0	1
3	Cf	SAP18	0	1
1	Cm	SAP18	0	1
2	Cm	SAP18	0	1
3	Cm	SAP18	0	1
1	F0Ef	SAP18	0.16411	1.12047
2	F0Ef	SAP18	0.996139	1.99465
3	F0Ef	SAP18	1.44597	2.72447
1	F1Ef	SAP18	-0.434179	0.740115
2	F1Ef	SAP18	0.514262	1.42826
3	F1Ef	SAP18	-0.540893	0.687346
1	F0Em	SAP18	0.31582	1.24472
2	F0Em	SAP18	0.382373	1.30348
3	F0Em	SAP18	-0.00801659	0.994459
1	F1Em	SAP18	0.986535	1.98142
2	F1Em	SAP18	0.223066	1.16721
3	F1Em	SAP18	-0.608916	0.655689
1	F0Sf	SAP18	-0.0201597	0.986124
2	F0Sf	SAP18	-0.848988	0.555174
3	F0Sf	SAP18	-0.722011	0.606252
1	F1Sf	SAP18	-0.108952	0.927262
2	F1Sf	SAP18	-0.405114	0.755177
3	F1Sf	SAP18	-1.4306	0.370978
1	F0Sm	SAP18	1.20928	2.31223
2	F0Sm	SAP18	-0.481837	0.716065
3	F0Sm	SAP18	-0.572862	0.672282
1	F1Sm	SAP18	0.453704	1.36955
2	F1Sm	SAP18	-0.551792	0.682172
3	F1Sm	SAP18	-0.484944	0.714525
1	Cf	SAP130	0	1
2	Cf	SAP130	0	1
3	Cf	SAP130	0	1
1	Cm	SAP130	0	1
2	Cm	SAP130	0	1
3	Cm	SAP130	0	1
1	F0Ef	SAP130	-0.430233	0.742142
2	F0Ef	SAP130	0.42474	1.34233
3	F0Ef	SAP130	0.806155	1.74855
1	F1Ef	SAP130	-0.276227	0.825747
2	F1Ef	SAP130	-0.158071	0.896223
3	F1Ef	SAP130	-0.315563	0.803537
1	F0Em	SAP130	-0.231783	0.851582
2	F0Em	SAP130	-0.498281	0.70795
3	F0Em	SAP130	-0.397075	0.759397
1	F1Em	SAP130	0.784191	1.72213
2	F1Em	SAP130	-0.160188	0.894909
3	F1Em	SAP130	-0.225486	0.855307
1	F0Sf	SAP130	0.210602	1.15717
2	F0Sf	SAP130	-0.567912	0.674593
3	F0Sf	SAP130	-0.503966	0.705165
1	F1Sf	SAP130	-0.867377	0.548143
2	F1Sf	SAP130	-0.557306	0.67957
3	F1Sf	SAP130	-0.744099	0.597041
1	F0Sm	SAP130	0.572848	1.48746
2	F0Sm	SAP130	-0.765578	0.588218
3	F0Sm	SAP130	-0.434985	0.739701
1	F1Sm	SAP130	0.163164	1.11974
2	F1Sm	SAP130	-0.753237	0.593271
3	F1Sm	SAP130	-0.518843	0.697931

## Sheet: Table 7D
Sample	Gene	Mean(ΔΔCT)	Median(2ΔΔCT)	Sd(ΔΔCT)	Se(ΔΔCT)	Mean(2ΔΔCT)	Median(2ΔΔCT)	Sd(2ΔΔCT)	Se(2ΔΔCT)
Cf	HATchameau	0	0	0	0	1	1	0	0
Cm	HATchameau	0	0	0	0	1	1	0	0
F0Ef	HATchameau	0.413442	0.705197	1.18874	0.686318	1.62045	1.63037	1.07741	0.622042
F0Em	HATchameau	-0.0883994	-0.129426	0.739832	0.427142	1.02603	0.914195	0.519437	0.299897
F0Sf	HATchameau	-0.174558	-0.350614	0.41617	0.240276	0.912027	0.78425	0.278738	0.16093
F0Sm	HATchameau	-0.300396	-0.617224	0.671242	0.387542	0.876782	0.651924	0.441733	0.255035
F1Ef	HATchameau	0.501863	0.616911	0.491781	0.28393	1.46933	1.53359	0.466024	0.269059
F1Em	HATchameau	0.317952	0.24709	0.310793	0.179436	1.26637	1.18681	0.280405	0.161892
F1Sf	HATchameau	-0.492148	-0.44074	0.0959252	0.0553824	0.712001	0.736757	0.0464062	0.0267926
F1Sm	HATchameau	-0.322938	-0.240869	0.301885	0.174293	0.810842	0.846235	0.162039	0.0935531
Cf	HATenoki	0	0	0	0	1	1	0	0
Cm	HATenoki	0	0	0	0	1	1	0	0
F0Ef	HATenoki	0.861962	1.12178	0.67321	0.388678	1.94155	2.17615	0.781169	0.451008
F0Em	HATenoki	-0.552096	-0.488026	0.28023	0.161791	0.690452	0.713	0.129256	0.0746258
F0Sf	HATenoki	0.0064699	0.267766	0.685177	0.395587	1.0755	1.20394	0.439533	0.253764
F0Sm	HATenoki	-0.0658997	0.0806055	0.468674	0.270589	0.9877	1.05746	0.294881	0.17025
F1Ef	HATenoki	0.298268	0.637731	0.778357	0.449385	1.34026	1.55588	0.598956	0.345807
F1Em	HATenoki	0.241953	0.417119	0.320968	0.185311	1.20135	1.33526	0.248344	0.143382
F1Sf	HATenoki	-0.779227	-0.872913	0.574759	0.331837	0.614903	0.546043	0.250791	0.144794
F1Sm	HATenoki	-0.278827	-0.173921	0.300623	0.173565	0.835852	0.886431	0.164846	0.0951736
Cf	HDAC4	0	0	0	0	1	1	0	0
Cm	HDAC4	0	0	0	0	1	1	0	0
F0Ef	HDAC4	0.71712	0.862408	0.907408	0.523892	1.85693	1.81807	1.03843	0.599537
F0Em	HDAC4	-0.168639	-0.157506	0.39742	0.22945	0.912241	0.896573	0.247534	0.142914
F0Sf	HDAC4	-0.0566648	-0.203693	1.03271	0.596235	1.1414	0.868325	0.815722	0.470957
F0Sm	HDAC4	0.658268	0.885026	0.549071	0.317006	1.65028	1.8468	0.556177	0.321109
F1Ef	HDAC4	-0.128017	-0.0648026	0.357839	0.206599	0.93355	0.956076	0.222503	0.128462
F1Em	HDAC4	-0.25044	-0.571968	0.946827	0.546651	0.978067	0.672698	0.68223	0.393886
F1Sf	HDAC4	-1.12085	-1.39381	0.659829	0.380952	0.495007	0.380558	0.243527	0.1406
F1Sm	HDAC4	-0.937721	-1.13611	0.692356	0.399732	0.565489	0.454984	0.285932	0.165083
Cf	HDAC6	0	0	0	0	1	1	0	0
Cm	HDAC6	0	0	0	0	1	1	0	0
F0Ef	HDAC6	0.232494	-0.115101	0.920766	0.531604	1.35693	0.923318	0.928068	0.53582
F0Em	HDAC6	-0.933194	-0.695239	0.517399	0.298721	0.544916	0.617607	0.17335	0.100083
F0Sf	HDAC6	-0.52824	-0.153964	0.719387	0.415339	0.746522	0.898778	0.309643	0.178773
F0Sm	HDAC6	-0.321375	-0.220155	1.08996	0.629288	0.954405	0.858473	0.64386	0.371733
F1Ef	HDAC6	0.568549	0.887046	0.945903	0.546118	1.68172	1.84939	0.900357	0.519821
F1Em	HDAC6	0.624944	0.690533	0.551706	0.318527	1.61654	1.61388	0.587354	0.339109
F1Sf	HDAC6	-0.394659	-0.0968242	0.739839	0.427146	0.822931	0.935089	0.356101	0.205595
F1Sm	HDAC6	-0.252771	-0.0388584	0.472758	0.272947	0.867807	0.973425	0.255462	0.147491
Cf	SAP18	0	0	0	0	1	1	0	0
Cm	SAP18	0	0	0	0	1	1	0	0
F0Ef	SAP18	0.868741	0.996139	0.650358	0.375485	1.94653	1.99465	0.803078	0.463657
F0Em	SAP18	0.230059	0.31582	0.208847	0.120578	1.18089	1.24472	0.164104	0.0947453
F0Sf	SAP18	-0.530386	-0.722011	0.446407	0.257733	0.71585	0.606252	0.235453	0.135939
F0Sm	SAP18	0.0515286	-0.481837	1.00368	0.579474	1.23353	0.716065	0.934442	0.5395
F1Ef	SAP18	-0.153603	-0.434179	0.580844	0.33535	0.951908	0.740115	0.413379	0.238664
F1Em	SAP18	0.200228	0.223066	0.797971	0.460709	1.26811	1.16721	0.6686	0.386016
F1Sf	SAP18	-0.64822	-0.405114	0.69355	0.400421	0.684472	0.755177	0.284802	0.164431
F1Sm	SAP18	-0.194344	-0.484944	0.562221	0.324598	0.922083	0.714525	0.387857	0.223929
Cf	SAP130	0	0	0	0	1	1	0	0
Cm	SAP130	0	0	0	0	1	1	0	0
F0Ef	SAP130	0.266888	0.42474	0.633128	0.365537	1.27767	1.34233	0.506308	0.292317
F0Em	SAP130	-0.375713	-0.397075	0.134527	0.0776693	0.772976	0.759397	0.0727725	0.0420152
F0Sf	SAP130	-0.287092	-0.503966	0.4322	0.249531	0.845643	0.705165	0.270224	0.156014
F0Sm	SAP130	-0.209238	-0.434985	0.697185	0.40252	0.938459	0.739701	0.481442	0.277961
F1Ef	SAP130	-0.249954	-0.276228	0.0819675	0.047324	0.841836	0.825747	0.0483918	0.027939
F1Em	SAP130	0.132839	-0.160188	0.565031	0.326221	1.15745	0.894909	0.489427	0.282571
F1Sf	SAP130	-0.722927	-0.744099	0.156116	0.0901336	0.608251	0.597041	0.066427	0.0383516
F1Sm	SAP130	-0.369639	-0.518843	0.476071	0.27486	0.803647	0.697932	0.278701	0.160908
