# Supplementary material for: Epigenetic Mechanisms Are Involved in Sex-Specific Trans-Generational Immune Priming in the Lepidopteran Model Host Manduca sexta
Source: Front Physiol. 2019 Mar 4;10:137. doi: 10.3389/fphys.2019.00137 (PMC6410660; doi:10.3389/fphys.2019.00137)
Supplement: Supplementary file 7 [file Table_10.xlsx]

## Sheet: Table 10A
Biological sample	Sample	Gene	CT	Mean(CT)	ΔCT (immune gene - RPL3)
1	F0Cf	DNMT1	28.7625
1	F0Cf	DNMT1	28.2876	28.5251	6.8181
2	F0Cf	DNMT1	27.8495
2	F0Cf	DNMT1	27.6947	27.7721	6.78776
3	F0Cf	DNMT1	27.74
3	F0Cf	DNMT1	27.5218	27.6309	6.93978
1	F1Cf	DNMT1	28.5916
1	F1Cf	DNMT1	28.3326	28.4621	7.85536
2	F1Cf	DNMT1	27.4524
2	F1Cf	DNMT1	27.9888	27.7206	7.74063
3	F1Cf	DNMT1	27.8715
3	F1Cf	DNMT1	27.3979	27.6347	8.02486
1	F0Cm	DNMT1	27.8222
1	F0Cm	DNMT1	27.6054	27.7138	7.6535
2	F0Cm	DNMT1	28.3329
2	F0Cm	DNMT1	28.3765	28.3547	6.7776
3	F0Cm	DNMT1	26.9037
3	F0Cm	DNMT1	27.2507	27.0772	6.75532
1	F1Cm	DNMT1	26.9511
1	F1Cm	DNMT1	27.2075	27.0793	7.26685
2	F1Cm	DNMT1	27.1784
2	F1Cm	DNMT1	27.2826	27.2305	7.39355
3	F1Cm	DNMT1	28.1451
3	F1Cm	DNMT1	28.3291	28.2371	7.91668
1	F0Ef	DNMT1	26.9511
1	F0Ef	DNMT1	26.9604	26.9558	6.66269
2	F0Ef	DNMT1	26.438
2	F0Ef	DNMT1	26.5614	26.4997	6.17443
3	F0Ef	DNMT1	26.5686
3	F0Ef	DNMT1	26.5433	26.556	5.5232
1	F1Ef	DNMT1	27.4708
1	F1Ef	DNMT1	27.6456	27.5582	7.15016
2	F1Ef	DNMT1	27.621
2	F1Ef	DNMT1	27.4977	27.5593	6.89968
3	F1Ef	DNMT1	28.0779
3	F1Ef	DNMT1	27.9835	28.0307	7.29634
1	F0Em	DNMT1	29.05
1	F0Em	DNMT1	29.5221	29.2861	9.47804
2	F0Em	DNMT1	27.5032
2	F0Em	DNMT1	27.4756	27.4894	7.64352
3	F0Em	DNMT1	29.4584
3	F0Em	DNMT1	29.5172	29.4878	7.93132
1	F1Em	DNMT1	27.2762
1	F1Em	DNMT1	27.324	27.3001	6.44353
2	F1Em	DNMT1	27.6596
2	F1Em	DNMT1	27.4523	27.556	6.35182
3	F1Em	DNMT1	27.1563
3	F1Em	DNMT1	27.4158	27.286	6.7193
1	F0Sf	DNMT1	27.7368
1	F0Sf	DNMT1	27.9186	27.8277	7.367
2	F0Sf	DNMT1	27.774
2	F0Sf	DNMT1	28.1435	27.9588	7.84544
3	F0Sf	DNMT1	28.0056
3	F0Sf	DNMT1	28.3189	28.1623	7.08145
1	F1Sf	DNMT1	28.1049
1	F1Sf	DNMT1	28.5287	28.3168	8.10508
2	F1Sf	DNMT1	27.1437
2	F1Sf	DNMT1	26.9771	27.0604	7.27283
3	F1Sf	DNMT1	28.1018
3	F1Sf	DNMT1	27.9528	28.0273	8.12595
1	F0Sm	DNMT1	27.7024
1	F0Sm	DNMT1	27.6194	27.6609	6.97862
2	F0Sm	DNMT1	28.4666
2	F0Sm	DNMT1	28.3012	28.3839	8.19693
3	F0Sm	DNMT1	28.2772
3	F0Sm	DNMT1	28.194	28.2356	7.12965
1	F1Sm	DNMT1	27.5546
1	F1Sm	DNMT1	27.9949	27.7748	7.51569
2	F1Sm	DNMT1	27.9861
2	F1Sm	DNMT1	27.3466	27.6664	7.64168
3	F1Sm	DNMT1	27.5591
3	F1Sm	DNMT1	27.7906	27.6749	7.69591
1	F0Cf	DNMT2	26.309
1	F0Cf	DNMT2	26.1256	26.2173	4.51035
2	F0Cf	DNMT2	25.7097
2	F0Cf	DNMT2	25.797	25.7533	4.76895
3	F0Cf	DNMT2	26.1248
3	F0Cf	DNMT2	25.1978	25.6613	4.9702
1	F1Cf	DNMT2	25.3609
1	F1Cf	DNMT2	25.1692	25.2651	4.65837
2	F1Cf	DNMT2	25.1506
2	F1Cf	DNMT2	24.8572	25.0039	5.02394
3	F1Cf	DNMT2	24.5334
3	F1Cf	DNMT2	24.743	24.6382	5.02833
1	F0Cm	DNMT2	25.2236
1	F0Cm	DNMT2	25.4169	25.3202	5.25996
2	F0Cm	DNMT2	26.4204
2	F0Cm	DNMT2	26.267	26.3437	4.76663
3	F0Cm	DNMT2	25.2898
3	F0Cm	DNMT2	25.3511	25.3205	4.99861
1	F1Cm	DNMT2	24.499
1	F1Cm	DNMT2	24.6045	24.5517	4.73928
2	F1Cm	DNMT2	24.6712
2	F1Cm	DNMT2	24.7718	24.7215	4.88455
3	F1Cm	DNMT2	25.2124
3	F1Cm	DNMT2	25.3822	25.2973	4.97689
1	F0Ef	DNMT2	25.2158
1	F0Ef	DNMT2	25.0894	25.1526	4.85952
2	F0Ef	DNMT2	24.7329
2	F0Ef	DNMT2	24.7297	24.7313	4.40603
3	F0Ef	DNMT2	25.5599
3	F0Ef	DNMT2	25.5418	25.5508	4.51805
1	F1Ef	DNMT2	25.2029
1	F1Ef	DNMT2	25.1988	25.2009	4.79284
2	F1Ef	DNMT2	25.6279
2	F1Ef	DNMT2	25.5135	25.5707	4.91101
3	F1Ef	DNMT2	25.6203
3	F1Ef	DNMT2	25.7021	25.6612	4.92686
1	F0Em	DNMT2	25.2678
1	F0Em	DNMT2	25.2246	25.2462	5.4382
2	F0Em	DNMT2	24.7245
2	F0Em	DNMT2	24.7296	24.7271	4.88122
3	F0Em	DNMT2	25.3738
3	F0Em	DNMT2	25.1915	25.2827	3.72619
1	F1Em	DNMT2	25.4455
1	F1Em	DNMT2	25.434	25.4397	4.58315
2	F1Em	DNMT2	25.4359
2	F1Em	DNMT2	25.6923	25.5641	4.35994
3	F1Em	DNMT2	25.3303
3	F1Em	DNMT2	25.4055	25.3679	4.80116
1	F0Sf	DNMT2	25.1358
1	F0Sf	DNMT2	25.0088	25.0723	4.61163
2	F0Sf	DNMT2	25.2766
2	F0Sf	DNMT2	25.1572	25.2169	5.10354
3	F0Sf	DNMT2	26.1447
3	F0Sf	DNMT2	26.0312	26.0879	5.00711
1	F1Sf	DNMT2	25.3455
1	F1Sf	DNMT2	25.2955	25.3205	5.10875
2	F1Sf	DNMT2	24.826
2	F1Sf	DNMT2	25.0474	24.9367	5.14915
3	F1Sf	DNMT2	25.044
3	F1Sf	DNMT2	25.2427	25.1433	5.24202
1	F0Sm	DNMT2	25.5536
1	F0Sm	DNMT2	25.6345	25.594	4.91168
2	F0Sm	DNMT2	25.0393
2	F0Sm	DNMT2	25.3601	25.1997	5.01278
3	F0Sm	DNMT2	27.5626
3	F0Sm	DNMT2	25.9627	26.7626	5.65672
1	F1Sm	DNMT2	25.0049
1	F1Sm	DNMT2	25.3415	25.1732	4.91416
2	F1Sm	DNMT2	24.8881
2	F1Sm	DNMT2	25.1207	25.0044	4.97974
3	F1Sm	DNMT2	25.1537
3	F1Sm	DNMT2	25.5462	25.3499	5.37096
1	F0Cf	MBD	27.323
1	F0Cf	MBD	27.6312	27.4771	5.77015
2	F0Cf	MBD	26.7856
2	F0Cf	MBD	26.4251	26.6054	5.62101
3	F0Cf	MBD	26.8854
3	F0Cf	MBD	26.6706	26.778	6.0869
1	F1Cf	MBD	27.6909
1	F1Cf	MBD	27.5717	27.6313	7.02456
2	F1Cf	MBD	27.0195
2	F1Cf	MBD	26.8583	26.9389	6.95894
3	F1Cf	MBD	26.714
3	F1Cf	MBD	26.6483	26.6811	7.07127
1	F0Cm	MBD	27.0004
1	F0Cm	MBD	27.3083	27.1543	7.09406
2	F0Cm	MBD	27.6946
2	F0Cm	MBD	27.4866	27.5906	6.0135
3	F0Cm	MBD	26.2973
3	F0Cm	MBD	26.2802	26.2887	5.96685
1	F1Cm	MBD	26.9836
1	F1Cm	MBD	26.5652	26.7744	6.96194
2	F1Cm	MBD	26.8973
2	F1Cm	MBD	26.4938	26.6956	6.8586
3	F1Cm	MBD	26.7672
3	F1Cm	MBD	27.0809	26.9241	6.60367
1	F0Ef	MBD	26.5346
1	F0Ef	MBD	26.7	26.6173	6.32423
2	F0Ef	MBD	25.8947
2	F0Ef	MBD	25.9059	25.9003	5.57503
3	F0Ef	MBD	26.3752
3	F0Ef	MBD	26.2317	26.3035	5.27068
1	F1Ef	MBD	27.0302
1	F1Ef	MBD	26.8019	26.916	6.50802
2	F1Ef	MBD	26.6403
2	F1Ef	MBD	26.8342	26.7372	6.07758
3	F1Ef	MBD	26.3569
3	F1Ef	MBD	26.7216	26.5393	5.80491
1	F0Em	MBD	27.1693
1	F0Em	MBD	27.1824	27.1759	7.36784
2	F0Em	MBD	26.5198
2	F0Em	MBD	26.762	26.6409	6.79506
3	F0Em	MBD	28.1906
3	F0Em	MBD	28.2971	28.2439	6.68737
1	F1Em	MBD	26.7621
1	F1Em	MBD	26.758	26.7601	5.90349
2	F1Em	MBD	26.8349
2	F1Em	MBD	26.9938	26.9143	5.71021
3	F1Em	MBD	26.5427
3	F1Em	MBD	26.6733	26.608	6.04125
1	F0Sf	MBD	26.3929
1	F0Sf	MBD	26.7258	26.5594	6.09871
2	F0Sf	MBD	26.8838
2	F0Sf	MBD	26.7384	26.8111	6.69778
3	F0Sf	MBD	28.1327
3	F0Sf	MBD	28.0536	28.0931	7.01232
1	F1Sf	MBD	27.4436
1	F1Sf	MBD	27.1817	27.3126	7.10093
2	F1Sf	MBD	26.4387
2	F1Sf	MBD	26.6847	26.5617	6.77413
3	F1Sf	MBD	27.0101
3	F1Sf	MBD	27.3243	27.1672	7.2659
1	F0Sm	MBD	26.922
1	F0Sm	MBD	27.0073	26.9647	6.28236
2	F0Sm	MBD	26.978
2	F0Sm	MBD	27.1907	27.0844	6.89744
3	F0Sm	MBD	27.4742
3	F0Sm	MBD	27.8732	27.6737	6.56779
1	F1Sm	MBD	27.2122
1	F1Sm	MBD	27.5116	27.3619	7.10283
2	F1Sm	MBD	26.9162
2	F1Sm	MBD	27.161	27.0386	7.01391
3	F1Sm	MBD	26.8429
3	F1Sm	MBD	26.9953	26.9191	6.94014
1	F0Cf	RPL3	21.5812
1	F0Cf	RPL3	21.8327	21.707
2	F0Cf	RPL3	20.734
2	F0Cf	RPL3	21.2348	20.9844
3	F0Cf	RPL3	20.6995
3	F0Cf	RPL3	20.6827	20.6911
1	F1Cf	RPL3	20.6686
1	F1Cf	RPL3	20.5448	20.6067
2	F1Cf	RPL3	19.9707
2	F1Cf	RPL3	19.9893	19.98
3	F1Cf	RPL3	19.5972
3	F1Cf	RPL3	19.6225	19.6099
1	F0Cm	RPL3	20.0331
1	F0Cm	RPL3	20.0875	20.0603
2	F0Cm	RPL3	21.4338
2	F0Cm	RPL3	21.7204	21.5771
3	F0Cm	RPL3	20.2434
3	F0Cm	RPL3	20.4004	20.3219
1	F1Cm	RPL3	19.7668
1	F1Cm	RPL3	19.8581	19.8125
2	F1Cm	RPL3	19.8152
2	F1Cm	RPL3	19.8587	19.837
3	F1Cm	RPL3	20.298
3	F1Cm	RPL3	20.3427	20.3204
1	F0Ef	RPL3	20.1042
1	F0Ef	RPL3	20.482	20.2931
2	F0Ef	RPL3	20.2939
2	F0Ef	RPL3	20.3567	20.3253
3	F0Ef	RPL3	20.9878
3	F0Ef	RPL3	21.0777	21.0328
1	F1Ef	RPL3	20.4877
1	F1Ef	RPL3	20.3284	20.408
2	F1Ef	RPL3	20.6216
2	F1Ef	RPL3	20.6977	20.6597
3	F1Ef	RPL3	20.7037
3	F1Ef	RPL3	20.765	20.7344
1	F0Em	RPL3	19.8332
1	F0Em	RPL3	19.7828	19.808
2	F0Em	RPL3	19.7596
2	F0Em	RPL3	19.9321	19.8458
3	F0Em	RPL3	21.6171
3	F0Em	RPL3	21.4959	21.5565
1	F1Em	RPL3	20.7505
1	F1Em	RPL3	20.9627	20.8566
2	F1Em	RPL3	21.3281
2	F1Em	RPL3	21.0802	21.2041
3	F1Em	RPL3	20.6993
3	F1Em	RPL3	20.4342	20.5667
1	F0Sf	RPL3	20.4056
1	F0Sf	RPL3	20.5157	20.4607
2	F0Sf	RPL3	19.9626
2	F0Sf	RPL3	20.264	20.1133
3	F0Sf	RPL3	21.0181
3	F0Sf	RPL3	21.1435	21.0808
1	F1Sf	RPL3	20.2144
1	F1Sf	RPL3	20.209	20.2117
2	F1Sf	RPL3	19.8039
2	F1Sf	RPL3	19.7712	19.7876
3	F1Sf	RPL3	19.9684
3	F1Sf	RPL3	19.8342	19.9013
1	F0Sm	RPL3	20.6868
1	F0Sm	RPL3	20.6779	20.6823
2	F0Sm	RPL3	20.0763
2	F0Sm	RPL3	20.2976	20.1869
3	F0Sm	RPL3	21.2396
3	F0Sm	RPL3	20.9722	21.1059
1	F1Sm	RPL3	20.3341
1	F1Sm	RPL3	20.184	20.2591
2	F1Sm	RPL3	20.0872
2	F1Sm	RPL3	19.9622	20.0247
3	F1Sm	RPL3	20.0151
3	F1Sm	RPL3	19.9428	19.979

## Sheet: Table 10B
Biological sample	Sample	Gene	Mean(ΔCT_F0, ΔCTF1)
1	Cf	DNMT1	7.33673
2	Cf	DNMT1	7.2642
3	Cf	DNMT1	7.48232
1	Cm	DNMT1	7.46017
2	Cm	DNMT1	7.08558
3	Cm	DNMT1	7.336
1	Cf	DNMT2	4.58436
2	Cf	DNMT2	4.89644
3	Cf	DNMT2	4.99927
1	Cm	DNMT2	4.99962
2	Cm	DNMT2	4.82559
3	Cm	DNMT2	4.98775
1	Cf	MBD	6.39735
2	Cf	MBD	6.28997
3	Cf	MBD	6.57909
1	Cm	MBD	7.028
2	Cm	MBD	6.43605
3	Cm	MBD	6.28526

## Sheet: Table 10C
Biological sample	Sample	Gene	ΔΔCT(control-infected)	2ΔΔCT
1	Cf	DNMT1	0	1
2	Cf	DNMT1	0	1
3	Cf	DNMT1	0	1
1	Cm	DNMT1	0	1
2	Cm	DNMT1	0	1
3	Cm	DNMT1	0	1
1	F0Ef	DNMT1	0.674038	1.59553
2	F0Ef	DNMT1	1.08976	2.12839
3	F0Ef	DNMT1	1.95912	3.88826
1	F1Ef	DNMT1	0.18657	1.13805
2	F1Ef	DNMT1	0.364513	1.28745
3	F1Ef	DNMT1	0.185979	1.13759
1	F0Em	DNMT1	-2.01787	0.246923
2	F0Em	DNMT1	-0.557943	0.67927
3	F0Em	DNMT1	-0.59532	0.661898
1	F1Em	DNMT1	1.01664	2.0232
2	F1Em	DNMT1	0.733756	1.66296
3	F1Em	DNMT1	0.616699	1.53336
1	F0Sf	DNMT1	-0.0302725	0.979235
2	F0Sf	DNMT1	-0.58124	0.668389
3	F0Sf	DNMT1	0.400868	1.3203
1	F1Sf	DNMT1	-0.768345	0.587091
2	F1Sf	DNMT1	-0.00863838	0.99403
3	F1Sf	DNMT1	-0.64363	0.6401
1	F0Sm	DNMT1	0.481552	1.39625
2	F0Sm	DNMT1	-1.11135	0.46286
3	F0Sm	DNMT1	0.206347	1.15376
1	F1Sm	DNMT1	-0.0555191	0.962248
2	F1Sm	DNMT1	-0.556102	0.680137
3	F1Sm	DNMT1	-0.359907	0.779215
1	Cf	DNMT2	0	1
2	Cf	DNMT2	0	1
3	Cf	DNMT2	0	1
1	Cm	DNMT2	0	1
2	Cm	DNMT2	0	1
3	Cm	DNMT2	0	1
1	F0Ef	DNMT2	-0.275156	0.826361
2	F0Ef	DNMT2	0.490415	1.40485
3	F0Ef	DNMT2	0.481216	1.39592
1	F1Ef	DNMT2	-0.208481	0.865448
2	F1Ef	DNMT2	-0.0145631	0.989956
3	F1Ef	DNMT2	0.072403	1.05147
1	F0Em	DNMT2	-0.438575	0.737863
2	F0Em	DNMT2	-0.0556283	0.962175
3	F0Em	DNMT2	1.26156	2.39755
1	F1Em	DNMT2	0.416468	1.33466
2	F1Em	DNMT2	0.46565	1.38094
3	F1Em	DNMT2	0.186596	1.13808
1	F0Sf	DNMT2	-0.0272746	0.981272
2	F0Sf	DNMT2	-0.207096	0.866279
3	F0Sf	DNMT2	-0.00784492	0.994577
1	F1Sf	DNMT2	-0.524394	0.695251
2	F1Sf	DNMT2	-0.252707	0.83932
3	F1Sf	DNMT2	-0.242753	0.845131
1	F0Sm	DNMT2	0.0879445	1.06285
2	F0Sm	DNMT2	-0.187188	0.878316
3	F0Sm	DNMT2	-0.668966	0.628957
1	F1Sm	DNMT2	0.0854583	1.06102
2	F1Sm	DNMT2	-0.154154	0.898659
3	F1Sm	DNMT2	-0.383205	0.766732
1	Cf	MBD	0	1
2	Cf	MBD	0	1
3	Cf	MBD	0	1
1	Cm	MBD	0	1
2	Cm	MBD	0	1
3	Cm	MBD	0	1
1	F0Ef	MBD	0.0731249	1.05199
2	F0Ef	MBD	0.71494	1.64141
3	F0Ef	MBD	1.3084	2.47667
1	F1Ef	MBD	-0.110666	0.92616
2	F1Ef	MBD	0.212395	1.15861
3	F1Ef	MBD	0.774172	1.71021
1	F0Em	MBD	-0.339834	0.790132
2	F0Em	MBD	-0.359013	0.779698
3	F0Em	MBD	-0.402106	0.756753
1	F1Em	MBD	1.12451	2.18028
2	F1Em	MBD	0.725846	1.65387
3	F1Em	MBD	0.244009	1.18428
1	F0Sf	MBD	0.298644	1.22999
2	F0Sf	MBD	-0.407809	0.753767
3	F0Sf	MBD	-0.433231	0.740601
1	F1Sf	MBD	-0.703581	0.614046
2	F1Sf	MBD	-0.484158	0.714914
3	F1Sf	MBD	-0.686818	0.621223
1	F0Sm	MBD	0.74564	1.67672
2	F0Sm	MBD	-0.461392	0.726285
3	F0Sm	MBD	-0.282526	0.82215
1	F1Sm	MBD	-0.0748334	0.949452
2	F1Sm	MBD	-0.577858	0.669958
3	F1Sm	MBD	-0.654873	0.635131

## Sheet: Table 10D
Sample	Gene	Mean(ΔΔCT)	Median(ΔΔCT)	Sd(ΔΔCT)	Se(ΔΔCT)	Mean(2ΔΔCT)	Median(2ΔΔCT)	Sd(2ΔΔCT)	Se(2ΔΔCT)
Cf	DNMT1	0	0	0	0	1	1	0	0
Cm	DNMT1	0	0	0	0	1	1	0	0
F0Ef	DNMT1	1.24097	1.08976	0.655752	0.378599	2.53739	2.12839	1.19984	0.692727
F0Em	DNMT1	-1.05704	-0.59532	0.832306	0.480532	0.529364	0.661898	0.244755	0.141309
F0Sf	DNMT1	-0.0702146	-0.0302725	0.492271	0.284213	0.989309	0.979235	0.326073	0.188259
F0Sm	DNMT1	-0.141151	0.206347	0.851412	0.491563	1.00429	1.15376	0.484313	0.279618
F1Ef	DNMT1	0.245688	0.18657	0.102907	0.0594132	1.1877	1.13805	0.0863867	0.0498754
F1Em	DNMT1	0.789032	0.733756	0.20562	0.118715	1.73984	1.66296	0.253807	0.146536
F1Sf	DNMT1	-0.473538	-0.64363	0.407415	0.235221	0.740407	0.6401	0.221238	0.127732
F1Sm	DNMT1	-0.323843	-0.359907	0.252233	0.145627	0.8072	0.779215	0.143122	0.0826317
Cf	DNMT2	0	0	0	0	1	1	0	0
Cm	DNMT2	0	0	0	0	1	1	0	0
F0Ef	DNMT2	0.232158	0.481216	0.439372	0.253671	1.20904	1.39592	0.331443	0.191359
F0Em	DNMT2	0.255786	-0.0556283	0.891825	0.514895	1.36586	0.962175	0.900481	0.519893
F0Sf	DNMT2	-0.0807384	-0.0272746	0.109859	0.0634271	0.947376	0.981272	0.0705463	0.0407299
F0Sm	DNMT2	-0.25607	-0.187188	0.383128	0.221199	0.85671	0.878316	0.217754	0.12572
F1Ef	DNMT2	-0.0502138	-0.0145631	0.143796	0.0830205	0.968957	0.989956	0.0947707	0.0547159
F1Em	DNMT2	0.356238	0.416468	0.148958	0.0860009	1.28456	1.33466	0.12895	0.0744494
F1Sf	DNMT2	-0.339951	-0.252707	0.159809	0.0922659	0.793234	0.83932	0.0849054	0.0490202
F1Sm	DNMT2	-0.150634	-0.154154	0.234351	0.135303	0.908805	0.898659	0.147408	0.0851062
Cf	MBD	0	0	0	0	1	1	0	0
Cm	MBD	0	0	0	0	1	1	0	0
F0Ef	MBD	0.698822	0.71494	0.617796	0.356685	1.72336	1.64141	0.715865	0.413305
F0Em	MBD	-0.366984	-0.359013	0.0318924	0.0184131	0.775528	0.779698	0.0170761	0.00985889
F0Sf	MBD	-0.180799	-0.407809	0.415404	0.239834	0.908119	0.753767	0.278824	0.160979
F0Sm	MBD	0.0005741	-0.282526	0.651415	0.376094	1.07505	0.82215	0.523259	0.302104
F1Ef	MBD	0.291967	0.212395	0.447754	0.258511	1.26499	1.15861	0.402705	0.232502
F1Em	MBD	0.698122	0.725846	0.440905	0.254557	1.67281	1.65387	0.498269	0.287676
F1Sf	MBD	-0.624852	-0.686818	0.122133	0.0705133	0.650061	0.621223	0.056279	0.0324927
F1Sm	MBD	-0.435855	-0.577858	0.315016	0.181875	0.751514	0.669957	0.172302	0.0994784
