# Supplementary material for: Epigenetic Mechanisms Are Involved in Sex-Specific Trans-Generational Immune Priming in the Lepidopteran Model Host Manduca sexta
Source: Front Physiol. 2019 Mar 4;10:137. doi: 10.3389/fphys.2019.00137 (PMC6410660; doi:10.3389/fphys.2019.00137)
Supplement: Supplementary file 8 [file Table_11.xlsx]

## Sheet: Table 11A
Biological sample	Sample	cDNA(ng/uL)	Area(dC)	Area(5mdC)	Amount(dC) (pg dC/ng DNA)	Amount(5mdC) (pg5mdC/ng DNA)	Amount 5mdC(%) (amount(5mdC)/(amount(5mdC)+amount(dC))*100%)
1	F0Cf	20	87553872	1378399	63.5729	0.451614	0.705377
2	F0Cf	20	88541432	1717220	64.29	0.562625	0.867544
1	F0Cm	20	71606360	1676462	51.9934	0.549271	1.04538
2	F0Cm	20	88119192	237838	63.9834	0.0779245	0.12164
1	F0Ef	20	80119448	565481	58.1748	0.185272	0.317465
2	F0Ef	10	54474588	168289	79.108	0.110275	0.139204
1	F0Em	20	86191848	352801	62.5839	0.115591	0.184356
2	F0Em	20	64764864	232702	47.0258	0.0762417	0.161865
1	F0Sf	20	37363464	932169	27.1296	0.305413	1.11322
2	F0Sf	20	90560816	418663	65.7562	0.137169	0.208169
1	F0Sm	20	32948352	974959	23.9238	0.319432	1.31761
2	F0Sm	20	89800928	2432672	65.2045	0.797033	1.2076
1	F1Cf	10	31199322	366867	45.3077	0.240398	0.52779
2	F1Cf	20	89574120	1627196	65.0398	0.533129	0.813033
1	F1Cm	10	38833720	1630147	56.3944	1.06819	1.85894
2	F1Cm	20	84937128	4344392	61.6729	1.42338	2.25589
1	F1Ef	20	61539040	239730	44.6835	0.0785444	0.175471
2	F1Ef	20	114061128	340820	82.8198	0.111665	0.134647
1	F1Em	20	107333112	334933	77.9346	0.109736	0.140608
2	F1Em	20	31330098	146135	22.7488	0.0478792	0.210027
1	F1Sf	20	98042704	402225	71.1888	0.131784	0.184776
2	F1Sf	20	11914037	0	8.65079	0	0
1	F1Sm	10	51140552	408059	74.2664	0.26739	0.358751
2	F1Sm	20	97961344	733959	71.1298	0.240472	0.336936

## Sheet: Table 11B
Biological sample	Sample	Mean (Amount 5mdC_F0, F1(%))
1	Cf	0.616584
2	Cf	0.840288
1	Cm	1.45216
2	Cm	1.18877

## Sheet: Table 11C
biological sample	Sample	fold DNA methylation relative to control (amount 5mdC(%)_treatment/amount 5mdC(%)_control)
1	F0Ef	0.514877
2	F0Ef	0.165663
1	F0Em	0.126953
2	F0Em	0.136162
1	F0Sf	1.80547
2	F0Sf	0.247735
1	F0Sm	0.907349
2	F0Sm	1.01584
1	F1Ef	0.284586
2	F1Ef	0.16024
1	F1Em	0.0968267
2	F1Em	0.176677
1	F1Sf	0.165983
2	F1Sf	0
1	F1Sm	0.272273
2	F1Sm	0.279013

## Sheet: Table 11D
Sample	Mean(amount 5mdC(%))	Median(amount 5mdC(%))	Sd(amount 5mdC(%))	Se(amount 5mdC(%))	Mean(fold DNA methylation)	Median(fold DNA methylation)	Sd(fold DNA methylation)	Se(fold DNA methylation)
Cf	0.728436	0.728436	0.158183	0.111852	1	1	0	0
Cm	1.32046	1.32046	0.186247	0.131696	1	1	0	0
F0Ef	0.228334	0.228334	0.126049	0.0891301	0.34027	0.34027	0.246932	0.174607
F0Em	0.173111	0.173111	0.0159038	0.0112457	0.131558	0.131558	0.0065117	0.00460447
F0Sf	0.660695	0.660695	0.639969	0.452527	1.0266	1.0266	1.10148	0.778867
F0Sm	1.26261	1.26261	0.0777935	0.0550083	0.961595	0.961595	0.076716	0.0542464
F1Ef	0.155059	0.155059	0.0288665	0.0204117	0.222413	0.222413	0.0879259	0.062173
F1Em	0.175317	0.175317	0.0490869	0.0347097	0.136752	0.136752	0.0564624	0.0399249
F1Sf	0.0923882	0.0923882	0.130657	0.0923882	0.0829917	0.0829917	0.117368	0.0829917
F1Sm	0.347843	0.347843	0.0154254	0.0109074	0.275643	0.275643	0.0047662	0.00337021
